# Supplementary material for: Pre-erythrocytic antibody profiles induced by controlled human malaria infections in healthy volunteers under chloroquine prophylaxis
Source: Sci Rep. 2013 Dec 19;3:3549. doi: 10.1038/srep03549 (PMC4894385; doi:10.1038/srep03549)
Supplement: Supplementary Information — Supplementary table 1 [file srep03549-s2.xls]

## Sheet: Title page
Antibody profiles induced by controlled human malaria infections in healthy volunteers under chloroquine prophylaxis
Philip L. Felgner1, Meta Roestenberg2, Li Liang1, Christopher Hung1, Aarti Jain1, Jozelyn Pablo1, Rie Nakajima-Sasaki1, Douglas Molina3, Karina Teelen2, Cornelus C. Hermsen2, Robert Sauerwein2*
1 Department of Medicine, Division of Infectious Diseases, University of California, Irvine, CA 92697, USA
2 Department of Medical Microbiology, Radboud University Nijmegen, Medical Centre, The Netherlands
3Antigen Discovery, Inc., Irvine, CA 92618, USA

## Sheet: Supplementary Table 1
											Mass Spectrometry Evidence					Annotation Evidence		Average Intensity			CPS vs Semi-Immune
SpotID (sequence verified)	plasmodb Previous ID	Plasmodb ID	Organism	[Genomic Sequence ID]	[Product Description]	[Protein Length]	[# TM Domains]	[Molecular Weight]	[Isoelectric Point]	Signal P	Gametocyte	Merozoite	Sporozoite	Trophozoite	Py Mouse Liver orthologs	Erythrocyte	Merozoite	CPS Immune	C-1 control	Semi-Immune	p value <0.05
PFC0210c	PFC0210c	PF3D7_0304600	P. falciparum 3D7	Pf3D7_03	circumsporozoite (CS) protein	397	1	42646	5.18	Y			Y					5.93866	-2.67104	-0.320946	0.00412963
PF10_0322-s2	PF10_0322	PF3D7_1033100	P. falciparum 3D7	Pf3D7_10	S-adenosylmethionine decarboxylase/ornithine decarboxylase	1434	0	168171	6.31	N			Y	Y				2.50088	-0.346456	0.357736	0.0377339
PF10_0356-e2s2	PF10_0356	PF3D7_1036400	P. falciparum 3D7	Pf3D7_10	liver stage antigen 1 C-terminal fragment	1162	1	138996	4.57	Y								1.91966	1.25666	-2.77233	0.000504494
PFA0410w-s1	PFA0410w	PF3D7_0108300	P. falciparum 3D7	Pf3D7_01	conserved Plasmodium protein, unknown function	2221	0	255045	5.38	N		Y	Y	Y	Y			1.88125	0.320089	-0.833088	0.00418072
PFE0570w-s3	PFE0570w	PF3D7_0511500	P. falciparum 3D7	Pf3D7_05	RNA pseudouridylate synthase, putative	10061	0	1187597	7.53	N		Y	Y	Y				1.84639	0.387459	0.166247
PFE0465c-e1s1	PFE0465c	PF3D7_0509400	P. falciparum 3D7	Pf3D7_05	RNA polymerase I	2914	0	340680	6	N			Y					1.82402	-1.00541	-0.585315	0.00728024
MAL7P1.14e1s1	MAL7P1.14	PF3D7_0703700	P. falciparum 3D7	Pf3D7_07	conserved Plasmodium protein, unknown function	249	0	28516	4.96	N				Y				1.78383	0.224132	0.400107
PFF1485w_2o2	PFF1485w	PF3D7_0630600	P. falciparum 3D7	Pf3D7_06	conserved Plasmodium protein, unknown function	936	0	110285	5.66	N	Y							1.78251	0.359812	-0.0555468	0.0286407
PFE0120c_1o1	PFE0120c	PF3D7_0502400	P. falciparum 3D7	Pf3D7_05	merozoite surface protein 8,ring-stage membrane protein 1	597	1	69449	4.43	Y			Y				Y	1.77986	0.4922	-0.0665665	0.0223111
MAL8P1.11-e2s1	MAL8P1.11	PF3D7_0829000	P. falciparum 3D7	Pf3D7_08	conserved Plasmodium membrane protein, unknown function	1916	5	230017	6.85	N	Y							1.76583	-0.0901637	-0.539044	0.0123825
PFF0765c_2o3	PFF0765c	PF3D7_0615800	P. falciparum 3D7	Pf3D7_06	conserved Plasmodium protein, unknown function	1185	0	141142	6.11	N			Y					1.74638	-0.31378	-0.448318	0.0278453
PF11_0177_1o1	PF11_0177	PF3D7_1117100	P. falciparum 3D7	Pf3D7_11	deubiquinating/deneddylating enzyme	465	0	54461	5.36	N			Y		Y			1.73527	-1.90001	-0.535226
PFI0550w-e1s2	PFI0550w	PF3D7_0911300	P. falciparum 3D7	Pf3D7_09	cysteine repeat modular protein 1	3303	9	389906	9.24	N		Y	Y					1.7335	0.54313	-0.359298	0.0119159
PF14_0316e1s1	PF14_0316	PF3D7_1433500	P. falciparum 3D7	Pf3D7_14	DNA topoisomerase II, putative	1472	0	169229	8.6	N	Y	Y		Y				1.71436	-2.27384	-1.06807
PFC0425we1s3	PFC0425w	PF3D7_0310200	P. falciparum 3D7	Pf3D7_03	conserved Plasmodium protein, unknown function	4550	1	534118	8.24	N	Y			Y				1.63227	-2.40413	0.528441
PF11_0160_2o7	PF11_0160	PF3D7_1115200	P. falciparum 3D7	Pf3D7_11	SET domain protein, putative	793	0	94294	4.2	N			Y					1.62959	0.256515	0.000956564
PF07_0026_1o1	PF07_0026	PF3D7_0707700	P. falciparum 3D7	Pf3D7_07	ubiquitin-protein ligase e3, putative	961	0	110780	8.37	N	Y	Y				Y		1.62529	0.615974	0.399414
PFL1040w_1o1	PFL1040w	PF3D7_1221600	P. falciparum 3D7	Pf3D7_12	conserved Plasmodium protein, unknown function	458	0	54020	6.28	N								1.61473	-0.0781865	-0.932184
PFC0430we1s1	PFC0430w	PF3D7_0310300	P. falciparum 3D7	Pf3D7_03	phosphoglycerate mutase, putative	1165	0	138309	8.65	N	Y				Y			1.60566	-0.111972	-1.86787	0.00928708
PFD0710w_1o1	PFD0710w	PF3D7_0414700	P. falciparum 3D7	Pf3D7_04	GTP binding protein, putative	631	0	73941	10.08	Y			Y					1.54956	0.0874037	-0.55338
PFF1440w-s3	PFF1440w	PF3D7_0629700	P. falciparum 3D7	Pf3D7_06	SET domain protein, putative	6753	0	796053	8.77	N					Y			1.54716	-2.58866	-1.61824	0.0486163
PFL0275we1s2	PFL0275w	PF3D7_1205500	P. falciparum 3D7	Pf3D7_12	conserved Plasmodium protein, unknown function	1785	0	204853	6.3	N	Y	Y				Y		1.54623	0.00087885	-0.255515
PFC0085ce2s1	PFC0085c	PF3D7_0301700	P. falciparum 3D7	Pf3D7_03	Plasmodium exported protein, unknown function	317	2	37390	8.22	N			Y					1.54061	-0.177447	-0.0566291
PF14_0188e1s2	PF14_0188	PF3D7_1419400	P. falciparum 3D7	Pf3D7_14	conserved Plasmodium membrane protein, unknown function	2201	4	262313	6.75	N			Y	Y				1.54048	0.0827786	-0.0633705
PFL1395ce1s1	PFL1395c	PF3D7_1228800	P. falciparum 3D7	Pf3D7_12	conserved Plasmodium protein, unknown function	3209	1	378914	9.31	N	Y	Y	Y					1.53335	-2.04701	-0.0204968
PF14_0649-e2s1	PF14_0649	PF3D7_1468100	P. falciparum 3D7	Pf3D7_14	conserved Plasmodium protein, unknown function	2558	0	295832	4.99	N	Y	Y		Y	Y			1.49726	-0.00182727	0.223305
PF08_0024_1o1	PF08_0024	PF3D7_0825700	P. falciparum 3D7	Pf3D7_08	conserved Plasmodium protein, unknown function	305	0	36067	5.85	Y								1.47517	0.513952	-0.124194	0.0310308
PF07_0053e1s4	PF07_0053	PF3D7_0713900	P. falciparum 3D7	Pf3D7_07	conserved Plasmodium protein, unknown function	3569	0	415235	4.82	N	Y	Y						1.46141	-0.0648749	0.415756
PFE0575c_1o1	PFE0575c	PF3D7_0511600	P. falciparum 3D7	Pf3D7_05	conserved Plasmodium protein, unknown function	208	1	24732	10.31	Y								1.44308	0.460758	-0.517682	0.022261
PF14_0061_1o1	PF14_0061	PF3D7_1406400	P. falciparum 3D7	Pf3D7_14	PPR repeat protein	608	0	71530	8.77	Y								1.43106	0.241392	0.235435
PFL0920c_1o1	PFL0920c	PF3D7_1218900	P. falciparum 3D7	Pf3D7_12	conserved Plasmodium protein, unknown function	717	0	85200	5.58	N								1.39848	-2.12032	-0.0941114
PFL1415w_1o1	PFL1415w	PF3D7_1229300	P. falciparum 3D7	Pf3D7_12	conserved Plasmodium protein, unknown function	990	1	117483	5.73	Y		Y		Y				1.38866	-0.506804	0.0247161
PF14_0633e1s1	PF14_0633	PF3D7_1466400	P. falciparum 3D7	Pf3D7_14	transcription factor with AP2 domain(s), putative	813	0	92095	8.57	N				Y				1.38311	0.241556	-1.61054	0.00324254
PFA0295c_1o1	PFA0295c	PF3D7_0106000	P. falciparum 3D7	Pf3D7_01	conserved Plasmodium protein, unknown function	922	0	109281	7.06	N								1.37679	0.349311	-0.0800489
PF08_0020e1s2	PF08_0020	PF3D7_0826500	P. falciparum 3D7	Pf3D7_08	ubiquitination-mediated degradation component, putative	1326	0	154636	5.97	N	Y	Y		Y		Y		1.35378	-0.422904	0.140955
MAL8P1.23-s8	MAL8P1.23	PF3D7_0826100	P. falciparum 3D7	Pf3D7_08	ubiquitin-protein ligase 1, putative	8591	2	1005155	4.93	N		Y	Y					1.34758	-0.211819	-3.04482	0.0125201
PF14_0228e1s1	PF14_0228	PF3D7_1423700	P. falciparum 3D7	Pf3D7_14	conserved Plasmodium protein, unknown function	1558	0	183577	6.91	N	Y		Y	Y				1.34328	-0.356362	-0.788904	0.0257529
PF11_0240e2s2	PF11_0240	PF3D7_1122900	P. falciparum 3D7	Pf3D7_11	dynein heavy chain, putative	5251	0	617388	5.23	N	Y		Y		Y			1.33463	-0.416975	-1.54164
PF13_0253_1o3	PF13_0253	PF3D7_1347700	P. falciparum 3D7	Pf3D7_13	ethanolamine-phosphate cytidylyltransferase, putative	573	0	66040	5.55	N		Y						1.30974	-0.244895	0.353344
PF14_0699e2s1	PF14_0699	PF3D7_1473100	P. falciparum 3D7	Pf3D7_14	GTPase activator, putative	592	0	71567	7.04	N	Y	Y		Y				1.27273	-1.97449	-0.272235
MAL8P1.84_3o5	MAL8P1.84	PF3D7_0815500	P. falciparum 3D7	Pf3D7_08	conserved Plasmodium protein, unknown function	491	1	58165	6.3	N								1.24594	0.54657	0.348508
PF10_0206_1o1	PF10_0206	PF3D7_1021200	P. falciparum 3D7	Pf3D7_10	conserved Plasmodium protein, unknown function	689	0	82850	6.88	N	Y							1.24445	0.473281	0.0266619
PF14_0461-s1	PF14_0461	PF3D7_1448300	P. falciparum 3D7	Pf3D7_14	conserved Plasmodium protein, unknown function	1641	0	191028	4.79	N			Y					1.24015	-0.0997917	-2.40575	0.0415884
PF11_0240e2s3	PF11_0240	PF3D7_1122900	P. falciparum 3D7	Pf3D7_11	dynein heavy chain, putative	5251	0	617388	5.23	N	Y		Y		Y			1.23456	-0.10062	-0.37272
PF14_0620-e1	PF14_0620	PF3D7_1465300	P. falciparum 3D7	Pf3D7_14	tRNA 3???-trailer sequence RNase, putative	858	0	100045	6.91	Y								1.22802	-2.26531	0.311279
PFL1880we1s1	PFL1880w	PF3D7_1238800	P. falciparum 3D7	Pf3D7_12	acyl-CoA synthetase, PfACS11	792	0	92093	9.05	N	Y	Y		Y	Y			1.22769	-0.116114	-2.59067	0.0206566
PF08_0102e1s2	PF08_0102	PF3D7_0809200	P. falciparum 3D7	Pf3D7_08	asparagine-rich antigen Pfa55-14	1316	0	156872	6.46	N			Y					1.22479	-0.363857	0.136227
PF14_0096e1s1	PF14_0096	PF3D7_1409800	P. falciparum 3D7	Pf3D7_14	RNA binding protein Bruno, putative	514	0	59275	7.61	N	Y				Y			1.2184	-2.43843	-1.29589
PF14_0632-e1s1	PF14_0632	PF3D7_1466300	P. falciparum 3D7	Pf3D7_14	26S proteasome regulatory subunit, putative	1172	0	132768	4.9	N	Y	Y	Y		Y			1.21198	-2.30469	-1.42303
PFC0425we1s4	PFC0425w	PF3D7_0310200	P. falciparum 3D7	Pf3D7_03	conserved Plasmodium protein, unknown function	4550	1	534118	8.24	N	Y			Y				1.21115	-2.52573	-1.36685
PF11_0404e2s3	PF11_0404	PF3D7_1139300	P. falciparum 3D7	Pf3D7_11	transcription factor with AP2 domain(s), putative	2653	0	309446	6.12	N	Y			Y				1.19119	0.0810826	0.0574665
PF10_0075e1s2	PF10_0075	PF3D7_1007700	P. falciparum 3D7	Pf3D7_10	transcription factor with AP2 domain(s), putative	1597	0	182668	6.18	N	Y		Y	Y				1.17418	0.0728076	-0.890003
PF13_0262e2s1	PF13_0262	PF3D7_1350100	P. falciparum 3D7	Pf3D7_13	lysine-tRNA ligase, putative	583	0	67591	7.46	N	Y	Y	Y	Y	Y			1.1575	-2.03942	-0.759196
PFI0105c_2o3	PFI0105c	PF3D7_0902200	P. falciparum 3D7	Pf3D7_09	serine/threonine protein kinase, FIKK family	633	0	74463	8.36	Y			Y					1.15498	0.152241	-0.135414
PF11_0107_1o3	PF11_0107	PF3D7_1110100	P. falciparum 3D7	Pf3D7_11	conserved Plasmodium protein, unknown function	891	3	105639	5.02	N								1.14486	-0.48738	-0.305172
PFL0345w_4o4	PFL0345w	PF3D7_1206900	P. falciparum 3D7	Pf3D7_12	conserved Plasmodium protein, unknown function	652	0	77966	4.73	N								1.13184	0.602999	0.00889194
PFF0985c_1o1	PFF0985c	PF3D7_0620200	P. falciparum 3D7	Pf3D7_06	conserved Plasmodium protein, unknown function	323	1	39044	7.38	Y								1.12648	-0.168424	-4.00377	0.0059831
PFL1745ce2s1	PFL1745c	PF3D7_1236100	P. falciparum 3D7	Pf3D7_12	clustered-asparagine-rich protein	445	0	51534	8.89	N	Y	Y		Y				1.11521	-2.50626	-2.14201	0.0290077
PF14_0170e1s3	PF14_0170	PF3D7_1417200	P. falciparum 3D7	Pf3D7_14	NOT family protein, putative	4466	0	519832	7.26	N		Y	Y					1.11163	-0.117497	-1.6908
PFE0655we2s3	PFE0655w	PF3D7_0513200	P. falciparum 3D7	Pf3D7_05	conserved Plasmodium protein, unknown function	2763	0	332138	9.56	N			Y					1.10682	-0.554976	-3.01851	0.0203037
PFE1600we2s1	PFE1600w	PF3D7_0532300	P. falciparum 3D7	Pf3D7_05	Plasmodium exported protein (PHISTb), unknown function	509	0	60189	4.68	N				Y		Y		1.10467	-2.70904	-0.179988
PF07_0108_1o2	PF07_0108	PF3D7_0726600	P. falciparum 3D7	Pf3D7_07	conserved Plasmodium protein, unknown function	688	0	81278	6.02	N								1.09133	0.294409	0.0947717
MAL7P1.134e2s2	MAL7P1.134	PF3D7_0724700	P. falciparum 3D7	Pf3D7_07	conserved Plasmodium protein, unknown function	3489	0	420680	8.78	N			Y					1.08088	-1.88732	-1.38104
PFD0385we1s2	PFD0385w	PF3D7_0407800	P. falciparum 3D7	Pf3D7_04	conserved Plasmodium protein, unknown function	1960	0	230126	6.89	N		Y	Y	Y				1.06949	0.204367	-0.025094
PF11_0245-e1	PF11_0245	PF3D7_1123400	P. falciparum 3D7	Pf3D7_11	translation elongation factor EF-1, subunit alpha, putative	555	0	62882	4.8	N	Y	Y		Y	Y			1.0668	0.288341	0.335017
PFF0610c_1o1	PFF0610c	PF3D7_0612600	P. falciparum 3D7	Pf3D7_06	PP-loop family protein, putative	482	0	55955	6.4	N								1.06421	-0.286771	-1.5424
PF07_0020-e1s2	PF07_0020	PF3D7_0705000	P. falciparum 3D7	Pf3D7_07	methyltransferase, putative	1213	0	145174	6.88	N			Y					1.05036	0.271264	0.526946
PFI1265we1s1	PFI1265w	PF3D7_0925800	P. falciparum 3D7	Pf3D7_09	conserved Plasmodium protein, unknown function	1754	0	208592	7.85	N			Y					1.04088	-2.13651	-1.46251
PFA0410w-s2	PFA0410w	PF3D7_0108300	P. falciparum 3D7	Pf3D7_01	conserved Plasmodium protein, unknown function	2221	0	255045	5.38	N		Y	Y	Y	Y			1.0263	0.583434	-0.00131029
PFL0075w_1o1	PFL0075w	PF3D7_1201500	P. falciparum 3D7	Pf3D7_12	XPA binding protein 1, putative	497	0	57645	5.49	N					Y			1.02584	0.499955	0.275798
PF10_0177e1s1	PF10_0177	PF3D7_1018200	P. falciparum 3D7	Pf3D7_10	conserved Plasmodium protein, unknown function	1015	2	118420	5.55	Y								1.0037	-2.48495	-0.692707
PF10_0214-e2	PF10_0214	PF3D7_1022000	P. falciparum 3D7	Pf3D7_10	RNA binding protein, putative	1426	0	167244	9.03	N				Y				0.994999	0.43629	-0.726713
PFF1000w_1o1	PFF1000w	PF3D7_0620500	P. falciparum 3D7	Pf3D7_06	cleavage stimulation factor subunit 1-like protein, putative	650	0	76493	4.37	N			Y	Y				0.985654	-2.34282	-0.507106
PFB0150ce2s2	PFB0150c	PF3D7_0203100	P. falciparum 3D7	Pf3D7_02	protein kinase, putative	2485	0	293771	7.21	N		Y						0.985194	-0.80779	-0.458038
PF14_0691_2o9	PF14_0691	PF3D7_1472300	P. falciparum 3D7	Pf3D7_14	conserved Plasmodium membrane protein, unknown function	535	7	64421	9.05	Y			Y					0.979029	0.541039	-0.541369
PFB0170w_1o1	PFB0170w	PF3D7_0203600	P. falciparum 3D7	Pf3D7_02	conserved Plasmodium protein, unknown function	635	1	75210	8.95	N								0.955914	0.139915	-1.30501
PFI1640c_4o4	PFI1640c	PF3D7_0933900	P. falciparum 3D7	Pf3D7_09	conserved Plasmodium protein, unknown function	250	0	29456	4.76	N								0.955395	1.2941	-2.29126	0.0405727
MAL13P1.323e1s2	MAL13P1.323	PF3D7_1364400	P. falciparum 3D7	Pf3D7_13	conserved Plasmodium protein, unknown function	3265	2	386335	8.78	N	Y	Y	Y	Y				0.946264	0.11695	-1.48362	0.017908
PF10_0133-s2	PF10_0133	PF3D7_1013600	P. falciparum 3D7	Pf3D7_10	conserved Plasmodium protein, unknown function	2238	0	269275	8.83	N		Y			Y			0.940045	-2.20565	0.360672
PFL0445w-s1	PFL0445w	PF3D7_1208900	P. falciparum 3D7	Pf3D7_12	conserved Plasmodium protein, unknown function	1442	0	166865	6.44	N		Y						0.929882	0.146565	-1.27287
PF13_0044e2s1	PF13_0044	PF3D7_1308200	P. falciparum 3D7	Pf3D7_13	carbamoyl phosphate synthetase	2375	0	273440	6.59	N	Y		Y	Y	Y			0.92472	-0.329625	-0.894177
PF11_0049e1s1	PF11_0049	PF3D7_1103800	P. falciparum 3D7	Pf3D7_11	NOT family protein, putative	3371	4	391947	7.04	N			Y					0.908922	-2.37274	-0.666825
PFI0260c-s5	PFI0260c	PF3D7_0905300	P. falciparum 3D7	Pf3D7_09	dynein heavy chain, putative	6118	0	720596	6.5	N	Y	Y	Y		Y			0.907741	0.227167	-0.409003
PFE1260c_1o1	PFE1260c	PF3D7_0525300	P. falciparum 3D7	Pf3D7_05	conserved Plasmodium protein, unknown function	481	1	55818	7.64	N								0.901101	-0.0922566	-1.5008
MAL13P1.323e1s1	MAL13P1.323	PF3D7_1364400	P. falciparum 3D7	Pf3D7_13	conserved Plasmodium protein, unknown function	3265	2	386335	8.78	N	Y	Y	Y	Y				0.887797	0.0362286	-1.58443	0.0131225
PFC0750w_2o2	PFC0750w	PF3D7_0317100	P. falciparum 3D7	Pf3D7_03	conserved Plasmodium protein, unknown function	969	0	114736	6.71	Y		Y						0.886991	0.21437	-1.26551
PF14_0170e1s4	PF14_0170	PF3D7_1417200	P. falciparum 3D7	Pf3D7_14	NOT family protein, putative	4466	0	519832	7.26	N		Y	Y					0.883273	0.833918	-0.231003
PF14_0031e4s2	PF14_0031	PF3D7_1403200	P. falciparum 3D7	Pf3D7_14	conserved Plasmodium protein, unknown function	1161	0	142710	9.97	N								0.878797	0.367051	-1.49077
MAL13P1.24_1o1	MAL13P1.24	PF3D7_1304300	P. falciparum 3D7	Pf3D7_13	conserved Plasmodium protein, unknown function	213	0	25736	9.67	Y								0.853611	0.532321	-0.0254636
MAL13P1.140e1s3	MAL13P1.140	PF3D7_1325900	P. falciparum 3D7	Pf3D7_13	conserved Plasmodium protein, unknown function	2747	0	325126	6.68	N			Y					0.839768	-1.03977	-1.86351
PF07_0035e1s1	PF07_0035	PF3D7_0709100	P. falciparum 3D7	Pf3D7_07	Cg1 protein	1248	0	146631	9.31	Y			Y					0.831368	-0.353472	-0.957684
MAL8P1.23-s3	MAL8P1.23	PF3D7_0826100	P. falciparum 3D7	Pf3D7_08	ubiquitin-protein ligase 1, putative	8591	2	1005155	4.93	N		Y	Y					0.824642	0.345723	0.29901
PFI0320w_1o1	PFI0320w	PF3D7_0906500	P. falciparum 3D7	Pf3D7_09	arginase, putative	411	0	46494	5.64	N		Y			Y			0.82294	0.0390275	0.439124
PFE0935ce1s1	PFE0935c	PF3D7_0518700	P. falciparum 3D7	Pf3D7_05	RNA binding protein Puf1	1894	0	224089	8.08	N	Y							0.814796	-0.756225	-0.260624
MAL13P1.39e4s1	MAL13P1.39	PF3D7_1308400	P. falciparum 3D7	Pf3D7_13	conserved Plasmodium protein, unknown function	6147	3	737711	9.41	N		Y	Y					0.810079	0.00884119	-0.283226
MAL13P1.285-e2s1	MAL13P1.285	PF3D7_1358000	P. falciparum 3D7	Pf3D7_13	patatin-like phospholipase, putative	2012	1	238209	8.18	Y	Y							0.798301	-0.0289211	-3.09883	0.020676
PF08_0012e1s3	PF08_0012	PF3D7_0827800	P. falciparum 3D7	Pf3D7_08	SET domain protein, putative	2399	0	283552	8.3	N	Y		Y					0.795316	-2.5915	-2.3209
PFI1015w_1o1	PFI1015w	PF3D7_0920700	P. falciparum 3D7	Pf3D7_09	conserved Plasmodium protein, unknown function	593	0	70603	6.39	N								0.794659	-0.419793	-1.65439
PFL2135c_1o1	PFL2135c	PF3D7_1244500	P. falciparum 3D7	Pf3D7_12	conserved Plasmodium protein, unknown function	810	1	94627	9.49	Y								0.78104	0.107112	0.180053
PFD0420c_1o1	PFD0420c	PF3D7_0408500	P. falciparum 3D7	Pf3D7_04	flap endonuclease 1	672	0	76681	8.08	N				Y	Y			0.751746	-0.041286	-0.619579
PF14_0198e1s1	PF14_0198	PF3D7_1420400	P. falciparum 3D7	Pf3D7_14	glycine-tRNA ligase, putative	889	0	104307	8.05	Y		Y		Y	Y			0.737578	0.684108	0.210071
PF11_0238_1o1	PF11_0238	PF3D7_1122700	P. falciparum 3D7	Pf3D7_11	conserved Plasmodium protein, unknown function	254	2	30543	9.78	Y								0.728063	1.78232	-1.38513
PF14_0698_1o1	PF14_0698	PF3D7_1473000	P. falciparum 3D7	Pf3D7_14	conserved Plasmodium protein, unknown function	125	1	14706	4.31	Y								0.703646	-0.0257185	0.337407
PFD0450c_2o2	PFD0450c	PF3D7_0409100	P. falciparum 3D7	Pf3D7_04	pre-mRNA splicing factor, putative	534	0	61476	5.22	N	Y	Y						0.69402	-2.36578	0.0703209
PF14_0102e1s1	PF14_0102	PF3D7_1410400	P. falciparum 3D7	Pf3D7_14	rhoptry-associated protein 1	782	0	90054	7.12	Y	Y	Y	Y	Y	Y		Y	0.693659	0.396494	-1.50878	0.019592
PF14_0315-e2s5	PF14_0315	PF3D7_1433400	P. falciparum 3D7	Pf3D7_14	conserved Plasmodium membrane protein, unknown function	5757	12	682463	8.91	N	Y	Y	Y	Y				0.684196	-1.38511	-2.32373
PF11_0226-s3	PF11_0226	PF3D7_1121800	P. falciparum 3D7	Pf3D7_11	petidase, M16 family	2024	0	238900	6.97	Y	Y		Y	Y				0.682808	0.0232807	-0.0583373
PF14_0060_1o1	PF14_0060	PF3D7_1406300	P. falciparum 3D7	Pf3D7_14	glycerophodiester phosphodiesterase, putative	475	0	56317	5.19	Y					Y			0.682566	0.702509	-3.31047	0.0090561
PFI0925we1s2	PFI0925w	PF3D7_0918900	P. falciparum 3D7	Pf3D7_09	gamma-glutamylcysteine synthetase	1063	0	124464	5.1	N		Y						0.682162	0.474996	-2.3556
PFC0185w_1o1	PFC0185w	PF3D7_0304100	P. falciparum 3D7	Pf3D7_03	membrane skeletal protein IMC1-related	525	0	61766	7.12	N	Y						Y	0.677487	0.174062	-2.1341	0.0499908
MAL8P1.139-e1s1	MAL8P1.139	PF3D7_0804500	P. falciparum 3D7	Pf3D7_08	conserved Plasmodium membrane protein, unknown function	5910	8	705826	8.82	N	Y		Y					0.664373	1.18373	-1.88676
MAL13P1.206_1o2	MAL13P1.206	PF3D7_1340900	P. falciparum 3D7	Pf3D7_13	sodium-dependent phosphate transporter	687	10	75296	9.95	Y				Y				0.656668	0.588656	0.399495
PFI0425w_1o2	PFI0425w	PF3D7_0908800	P. falciparum 3D7	Pf3D7_09	transporter, putative	590	4	70056	9.82	N								0.652568	-0.334563	-1.53203
PF08_0089e1s1	PF08_0089	PF3D7_0812100	P. falciparum 3D7	Pf3D7_08	conserved Plasmodium protein, unknown function	2651	2	314497	8.17	N			Y					0.641986	-2.52146	-2.36371
PF10_0350_1o1	PF10_0350	PF3D7_1035800	P. falciparum 3D7	Pf3D7_10	probable protein, unknown function	712	0	82071	4.05	Y								0.637032	0.281918	-0.616873
PF11_0158e1s2	PF11_0158	PF3D7_1114900	P. falciparum 3D7	Pf3D7_11	conserved Plasmodium protein, unknown function	2480	0	295382	8.07	N	Y	Y	Y	Y				0.630005	-1.68473	-1.67263	0.0221068
PFL2120we1s2	PFL2120w	PF3D7_1244100	P. falciparum 3D7	Pf3D7_12	conserved Plasmodium protein, unknown function	1296	0	154905	7.91	N	Y	Y		Y				0.61585	0.463128	0.0531767
PFB0275w_1o1	PFB0275w	PF3D7_0206200	P. falciparum 3D7	Pf3D7_02	metabolite/drug transporter, putative	565	11	62663	7.06	N								0.614794	-2.12736	-1.63849
PF10_0211e1s2	PF10_0211	PF3D7_1021700	P. falciparum 3D7	Pf3D7_10	conserved Plasmodium membrane protein, unknown function	6934	5	830204	9.51	N			Y					0.611805	-0.827818	-1.56672
PF11_0268_1o4	PF11_0268	PF3D7_1125800	P. falciparum 3D7	Pf3D7_11	kelch protein, putative	592	0	67622	5.14	N		Y			Y			0.607796	0.338692	-0.49492
PF14_0722-e3s3	PF14_0722	PF3D7_1475400	P. falciparum 3D7	Pf3D7_14	cysteine repeat modular protein 4	5906	10	700925	8.25	Y			Y	Y				0.599008	-2.61253	-0.327124
PFL0765w_1o1	PFL0765w	PF3D7_1215900	P. falciparum 3D7	Pf3D7_12	conserved Plasmodium membrane protein, unknown function	655	8	76857	6.1	Y								0.590759	-0.223853	-1.39018
PF11_0388	PF11_0388	PF3D7_1137600	P. falciparum 3D7	Pf3D7_11	conserved Plasmodium protein, unknown function	656	0	77743	7.71	N		Y						0.586476	-0.315648	-1.04181
PFL0730we1s1	PFL0730w	PF3D7_1215100	P. falciparum 3D7	Pf3D7_12	conserved Plasmodium protein, unknown function	953	1	113034	8.44	N	Y		Y					0.580413	-2.3558	0.241556
PFD0265we2s1	PFD0265w	PF3D7_0405400	P. falciparum 3D7	Pf3D7_04	pre-mRNA splicing factor, putative	3136	0	366402	8.95	N	Y	Y		Y				0.579485	0.497839	0.076468
PF14_0631e1s3	PF14_0631	PF3D7_1466200	P. falciparum 3D7	Pf3D7_14	conserved Plasmodium protein, unknown function	3078	0	355939	6.21	N	Y		Y					0.577405	-2.54981	0.0796502
PFF0915w_2o10	PFF0915w	PF3D7_0618900	P. falciparum 3D7	Pf3D7_06	N-acetylglucosamine transferase	729	6	87078	9.27	N								0.575764	-0.446618	0.13412
PFE1355ce2s1	PFE1355c	PF3D7_0527200	P. falciparum 3D7	Pf3D7_05	ubiquitin carboxyl-terminal hydrolase, putative	605	0	70733	5.96	N	Y	Y		Y				0.547036	-0.493954	-1.01716
PF14_0631e1s2	PF14_0631	PF3D7_1466200	P. falciparum 3D7	Pf3D7_14	conserved Plasmodium protein, unknown function	3078	0	355939	6.21	N	Y		Y					0.546879	0.00731936	-0.144075
PF13_0350	PF13_0350	PF3D7_1366600	P. falciparum 3D7	Pf3D7_13	signal recognition particle receptor alpha subunit	576	0	65789	7.89	N	Y	Y			Y			0.539227	-2.35235	-0.798155
PFI0170we1s1	PFI0170w	PF3D7_0903500	P. falciparum 3D7	Pf3D7_09	conserved Plasmodium protein, unknown function	1384	0	155153	5.69	N	Y				Y			0.539158	-0.699326	-0.790444
PF14_0144e1s1	PF14_0144	PF3D7_1414600	P. falciparum 3D7	Pf3D7_14	RNA guanylyltransferase	520	0	61155	6.34	N			Y	Y				0.535474	-2.32881	-1.6385
PF10_0356_1o2	PF10_0356	PF3D7_1036400	P. falciparum 3D7	Pf3D7_10	liver stage antigen 1 - N-terminal fragment	1162	1	138996	4.57	Y								5.00875	0.315274	3.02253	0.0215602
PFB0300c	PFB0300c	PF3D7_0206800	P. falciparum 3D7	Pf3D7_02	merozoite surface protein 2	272	0	27957	5.31	N		Y					Y	2.83868	-0.423462	4.57741
PFL0625c-s1	PFL0625c	PF3D7_1212700	P. falciparum 3D7	Pf3D7_12	eukaryotic translation initiation factor 3 subunit 10, putative	1377	0	166063	6.78	N	Y		Y	Y	Y			2.20188	-0.0950335	0.602101	0.0308471
PF10_0138-s2	PF10_0138	PF3D7_1014100	P. falciparum 3D7	Pf3D7_10	conserved Plasmodium protein, unknown function	1455	0	173278	6	Y		Y	Y					1.73621	-0.254898	0.621992
PFD0225w-s5	PFD0225w	PF3D7_0404600	P. falciparum 3D7	Pf3D7_04	conserved Plasmodium membrane protein, unknown function	4138	4	490305	7.02	N			Y					1.69492	0.284413	0.623319
PFE1590w	PFE1590w	PF3D7_0532100	P. falciparum 3D7	Pf3D7_05	early transcribed membrane protein 5	181	1	19030	5.04	Y				Y				1.61817	0.0377412	4.62242	0.00186051
PF14_0344e1s1	PF14_0344	PF3D7_1436300	P. falciparum 3D7	Pf3D7_14	translocon component PTEX150	993	0	112409	3.99	Y	Y	Y	Y	Y				1.59077	-0.366701	0.569366
PFD1037w	PFD1037w	PF3D7_0422100	P. falciparum 3D7	Pf3D7_04	conserved Plasmodium protein, unknown function	385	2	44930	6.1	Y								1.57251	0.0625877	2.31775
PFC0670c_1o1	PFC0670c	PF3D7_0315400	P. falciparum 3D7	Pf3D7_03	conserved Plasmodium protein, unknown function	256	1	30522	8.31	Y			Y					1.53366	-0.160703	1.19193
PF14_0274_1o1	PF14_0274	PF3D7_1429500	P. falciparum 3D7	Pf3D7_14	diphthamide synthesis protein, putative	744	0	88753	5.79	N								1.50395	-0.902652	1.67078
MAL7P1.77e1s1	MAL7P1.77	PF3D7_0716300	P. falciparum 3D7	Pf3D7_07	conserved Plasmodium protein, unknown function	522	0	60601	4.14	Y			Y	Y	Y			1.44376	0.057837	0.862667
MAL13P1.234-e1s3	MAL13P1.234	PF3D7_1346400	P. falciparum 3D7	Pf3D7_13	conserved Plasmodium protein, unknown function	5988	0	697058	7.85	N	Y		Y					1.34267	0.271071	0.641018
PFI0580c_2o2	PFI0580c	PF3D7_0911900	P. falciparum 3D7	Pf3D7_09	falstatin	413	0	46958	6.68	Y		Y	Y					1.3115	0.486776	0.729889
PFB0310c_1o2	PFB0310c	PF3D7_0207000	P. falciparum 3D7	Pf3D7_02	merozoite surface protein 4	272	2	30549	4.29	N							Y	1.27571	0.0817021	1.28871
PF11_0226-s1	PF11_0226	PF3D7_1121800	P. falciparum 3D7	Pf3D7_11	petidase, M16 family	2024	0	238900	6.97	Y	Y		Y	Y				1.27228	-0.0477243	0.871076
MAL8P1.18_2o2	MAL8P1.18	PF3D7_0827600	P. falciparum 3D7	Pf3D7_08	conserved Plasmodium protein, unknown function	1687	0	203794	5.38	Y			Y					1.19084	0.205503	1.37186
PF11_0074_2o6	PF11_0074	PF3D7_1106300	P. falciparum 3D7	Pf3D7_11	exonuclease, putative	734	0	87376	7.13	Y								1.13491	0.448717	0.961705
PFB0310c-e1	PFB0310c	PF3D7_0207000	P. falciparum 3D7	Pf3D7_02	merozoite surface protein 4	272	2	30549	4.29	N							Y	1.09468	-2.11341	1.4114
MAL8P1.4_2o2	MAL8P1.4	PF3D7_0830600	P. falciparum 3D7	Pf3D7_08	Plasmodium exported protein (PHISTc), unknown function	456	1	54547	4.2	N						Y		1.09115	-2.09777	0.565618
PF08_0034e1s2	PF08_0034	PF3D7_0823300	P. falciparum 3D7	Pf3D7_08	histone acetyltransferase GCN5	1465	0	170920	6.65	N	Y	Y	Y	Y				1.08361	0.199667	0.945365
PFF0995c_1o1	PFF0995c	PF3D7_0620400	P. falciparum 3D7	Pf3D7_06	merozoite surface protein 10	525	2	61381	4.78	Y			Y				Y	1.08278	0.0516874	4.61893	0.000124696
PF14_0546e1s1	PF14_0546	PF3D7_1457300	P. falciparum 3D7	Pf3D7_14	conserved Plasmodium protein, unknown function	639	0	75987	4.61	N		Y						1.0511	-0.900121	0.971462
PFA0410w-s3	PFA0410w	PF3D7_0108300	P. falciparum 3D7	Pf3D7_01	conserved Plasmodium protein, unknown function	2221	0	255045	5.38	N		Y	Y	Y	Y			1.03267	0.305307	1.16132
MAL7P1.173_2o2	MAL7P1.173	PF3D7_0731200	P. falciparum 3D7	Pf3D7_07	Plasmodium exported protein, unknown function	309	2	37026	6.39	N						Y		1.02443	0.393011	1.58958
PFL0440ce1s1	PFL0440c	PF3D7_1208800	P. falciparum 3D7	Pf3D7_12	zinc finger protein, putative	1180	6	138956	6.54	N			Y			Y		1.01955	-0.16169	0.885644
PF10_0351_1o1	PF10_0351	PF3D7_1035900	P. falciparum 3D7	Pf3D7_10	probable protein, unknown function	566	0	65151	3.58	Y							Y	1.01201	0.115769	1.29417
PFF1325c_1o1	PFF1325c	PF3D7_0627300	P. falciparum 3D7	Pf3D7_06	c3h4-type ring finger protein, putative	449	1	52813	4.61	N				Y		Y		0.995476	0.352372	1.07879
PF08_0108e1s1	PF08_0108	PF3D7_0808200	P. falciparum 3D7	Pf3D7_08	plasmepsin X	573	0	65115	5.22	Y			Y					0.969691	0.244779	0.793591
PF14_0465_1o1	PF14_0465	PF3D7_1448700	P. falciparum 3D7	Pf3D7_14	conserved Plasmodium protein, unknown function	333	0	39462	7.67	N			Y		Y			0.946692	-0.491556	0.774629
PF10_0025_2o2	PF10_0025	PF3D7_1002100	P. falciparum 3D7	Pf3D7_10	PF70 protein	631	1	69851	5.81	N								0.935885	0.298666	1.73692
PFL1610c_1o4	PFL1610c	PF3D7_1233400	P. falciparum 3D7	Pf3D7_12	conserved Plasmodium membrane protein, unknown function	614	6	73998	9.25	N								0.910967	0.0724358	0.538469
PF07_0016-s1	PF07_0016	PF3D7_0704300	P. falciparum 3D7	Pf3D7_07	conserved Plasmodium membrane protein, unknown function	1859	4	218378	6.8	N			Y					0.842189	0.388267	1.56658
PF14_0735_2o2	PF14_0735	PF3D7_1476500	P. falciparum 3D7	Pf3D7_14	probable protein, unknown function	325	1	38449	4.11	Y								0.841358	-0.353225	1.59957
PF14_0326e2s4	PF14_0326	PF3D7_1434500	P. falciparum 3D7	Pf3D7_14	dynein-related AAA-type ATPase, putative	8105	9	971025	7.95	N	Y	Y	Y					0.834684	0.15869	1.01793
PFC0070c_2o2	PFC0070c	PF3D7_0301400	P. falciparum 3D7	Pf3D7_03	Plasmodium exported protein, unknown function	243	1	29639	4.23	Y				Y				0.831516	-1.18765	2.10176
PF11_0344	PF11_0344	PF3D7_1133400	P. falciparum 3D7	Pf3D7_11	apical membrane antigen 1	622	1	72042	5.23	Y		Y	Y				Y	0.813933	-1.42171	2.57406	0.0357798
PFA0430ce1s1	PFA0430c	PF3D7_0108700	P. falciparum 3D7	Pf3D7_01	secreted ookinete protein, putative	1152	2	135623	4.98	Y	Y			Y				0.81081	0.528769	0.748411
PFD0380ce2s2	PFD0380c	PF3D7_0407700	P. falciparum 3D7	Pf3D7_04	conserved Plasmodium protein, unknown function	1629	0	197415	8.96	N			Y					0.805964	0.222192	1.9616
PF14_0495-s1	PF14_0495	PF3D7_1452000	P. falciparum 3D7	Pf3D7_14	rhoptry neck protein 2	2189	1	249490	9.07	Y		Y	Y	Y			Y	0.785689	0.184721	0.5904
PF10_0124-e1s2	PF10_0124	PF3D7_1012700	P. falciparum 3D7	Pf3D7_10	protein phosphatase, putative	1438	0	171014	4.85	N		Y	Y					0.776495	-0.108569	1.09554
PFI0580c-e2	PFI0580c	PF3D7_0911900	P. falciparum 3D7	Pf3D7_09	falstatin	413	0	46958	6.68	Y		Y	Y					0.769182	0.289999	1.18339
PF10_0079-s1	PF10_0079	PF3D7_1008100	P. falciparum 3D7	Pf3D7_10	conserved Plasmodium protein, unknown function	3853	0	453011	8.71	N	Y	Y	Y	Y				0.744922	0.167046	1.05634
PFC0760c-s3	PFC0760c	PF3D7_0317300	P. falciparum 3D7	Pf3D7_03	conserved Plasmodium protein, unknown function	3394	0	402956	4.43	N	Y	Y	Y					0.732868	0.439661	1.07851
PF13_0270_1o1	PF13_0270	PF3D7_1351800.1	P. falciparum 3D7	Pf3D7_13	conserved Plasmodium protein, unknown function	218	0	25634	4.92	Y								0.721106	0.16937	0.978895
PF14_0464_1o1	PF14_0464	PF3D7_1448600	P. falciparum 3D7	Pf3D7_14	SNARE protein, putative	253	1	29955	5.92	N								0.713709	-0.33494	1.46564
PFD0115c_2o2	PFD0115c	PF3D7_0402400	P. falciparum 3D7	Pf3D7_04	Plasmodium exported protein, unknown function	254	1	31019	8.07	N								0.700646	1.47653	2.26375
PF10_0024_2o2	PF10_0024	PF3D7_1002000	P. falciparum 3D7	Pf3D7_10	Plasmodium exported protein (hyp2), unknown function	469	4	55272	7.02	N								0.693136	0.443905	1.72925
PF14_0563_1o1	PF14_0563	PF3D7_1459000	P. falciparum 3D7	Pf3D7_14	DEAD box helicase, putative	741	0	84315	4.87	N	Y				Y			0.683067	-0.303739	0.995467
PF10_0242e2s2	PF10_0242	PF3D7_1024800	P. falciparum 3D7	Pf3D7_10	conserved Plasmodium protein, unknown function	1464	2	171116	4.09	Y	Y	Y		Y	Y			0.680179	-0.752961	1.53709
PFE1505w_2o2	PFE1505w	PF3D7_0530100	P. falciparum 3D7	Pf3D7_05	SNARE protein, putative	225	1	26691	5.46	N								0.671664	-2.80131	1.07659
PFD1200c_2o2	PFD1200c	PF3D7_0425100	P. falciparum 3D7	Pf3D7_04	Plasmodium exported protein (hyp6), unknown function	205	2	24108	7.56	Y								0.654516	0.344048	0.89698
PFF0335c_1o1	PFF0335c	PF3D7_0606800	P. falciparum 3D7	Pf3D7_06	probable protein, unknown function	299	0	34503	6.04	Y								0.623181	0.578636	0.731632
MAL13P1.274_1o1	MAL13P1.274	PF3D7_1355500	P. falciparum 3D7	Pf3D7_13	serine/threonine protein phosphatase	658	0	76890	4.81	N								0.612061	0.37867	2.50288
PF11_0256_1o1	PF11_0256	PF3D7_1124500	P. falciparum 3D7	Pf3D7_11	pyruvate dehydrogenase E1 alpha subunit	608	2	70848	8.36	Y					Y			0.605147	0.289083	0.846129
PF14_0433-e4	PF14_0433	PF3D7_1445600	P. falciparum 3D7	Pf3D7_14	erythrocyte membrane-like protein	596	0	69350	8.91	N	Y	Y		Y		Y		0.602712	0.0164225	0.669979
PF14_0678e3s1	PF14_0678	PF3D7_1471100	P. falciparum 3D7	Pf3D7_14	exported protein 2	287	0	33412	4.87	Y	Y	Y		Y	Y			0.583238	-1.32786	0.955833
PF10_0078-s2	PF10_0078	PF3D7_1008000	P. falciparum 3D7	Pf3D7_10	histone deacetylase, putative	2379	0	282230	9.27	N	Y							0.578759	0.230204	0.559215
PF13_0189_1o1	PF13_0189	PF3D7_1334100	P. falciparum 3D7	Pf3D7_13	conserved Plasmodium protein, unknown function	983	0	117791	7.52	N								0.549343	0.128863	0.788079
PFD0945c_1o1	PFD0945c	PF3D7_0419500	P. falciparum 3D7	Pf3D7_04	conserved Plasmodium membrane protein, unknown function	536	5	63996	6.8	N	Y							0.546449	0.296717	1.28488
PF10_0216_2o6	PF10_0216	PF3D7_1022300	P. falciparum 3D7	Pf3D7_10	zinc transporter, putative	325	7	37165	6.24	Y								0.542418	0.0973893	0.68154
PFI1735ce2s1	PFI1735c	PF3D7_0935900	P. falciparum 3D7	Pf3D7_09	ring-exported protein 1	713	1	83042	5.28	N				Y		Y		-0.755397	1.05138	4.84252	0.000232971
PFB0120w_1o1	PFB0120w	PF3D7_0202500	P. falciparum 3D7	Pf3D7_02	early transcribed membrane protein 2	106	1	11517	10.97	Y		Y						-0.154803	-1.5895	4.32509	4.0836e-05
PFD0310w	PFD0310w	PF3D7_0406200	P. falciparum 3D7	Pf3D7_04	sexual stage-specific protein precursor	157	2	16626	5.94	Y	Y			Y				-0.165288	-1.45894	4.03526	8.9827e-05
PFL1135c_1o2	PFL1135c	PF3D7_1223600	P. falciparum 3D7	Pf3D7_12	conserved Plasmodium protein, unknown function	1560	2	188239	8.14	N	Y							-1.03677	-0.672061	3.80321	0.00106302
PFB0915w-e2s1	PFB0915w	PF3D7_0220000	P. falciparum 3D7	Pf3D7_02	liver stage antigen 3	1558	2	175661	3.86	N		Y		Y				-0.563483	0.666353	3.62568	0.0182735
PFL1135c-e1	PFL1135c	PF3D7_1223600	P. falciparum 3D7	Pf3D7_12	conserved Plasmodium protein, unknown function	1560	2	188239	8.14	N	Y							-1.82543	-0.668871	3.50791	0.00155512
MAL13P1.413_1o2	MAL13P1.413	PF3D7_1370300	P. falciparum 3D7	Pf3D7_13	membrane associated histidine-rich protein	249	1	28949	6.4	N								-1.24399	-2.32055	3.35942	0.00147022
MAL8P1.32_1o1	MAL8P1.32	PF3D7_0824400	P. falciparum 3D7	Pf3D7_08	nucleoside transporter 2	585	10	67643	9.03	N								-0.0897606	-0.43641	3.036	0.000521622
PF10_0020_2o2	PF10_0020	PF3D7_1001600	P. falciparum 3D7	Pf3D7_10	alpha/beta hydrolase, putative	763	0	88565	7.09	N						Y		-0.158336	1.69808	3.02132	0.00898094
PF14_0170e1s5	PF14_0170	PF3D7_1417200	P. falciparum 3D7	Pf3D7_14	NOT family protein, putative	4466	0	519832	7.26	N		Y	Y					0.334531	-0.156089	2.98973	0.00226048
PF10_0138-s1	PF10_0138	PF3D7_1014100	P. falciparum 3D7	Pf3D7_10	conserved Plasmodium protein, unknown function	1455	0	173278	6	Y		Y	Y					-1.69689	-1.96853	2.91473	0.00293187
PF08_0054	PF08_0054	PF3D7_0818900	P. falciparum 3D7	Pf3D7_08	heat shock protein 70	677	0	73916	5.33	N	Y	Y	Y	Y	Y			-0.687998	-1.25351	2.86998	0.000619254
MAL13P1.176e1s2	MAL13P1.176	PF3D7_1335300	P. falciparum 3D7	Pf3D7_13	reticulocyte binding protein 2 homologue b	3254	1	382887	4.95	N			Y	Y		Y	Y	0.252192	0.116162	2.781	0.00275513
PFF1420w_1o1	PFF1420w	PF3D7_0629300	P. falciparum 3D7	Pf3D7_06	phosphatidylcholine-sterol acyltransferase precursor, putative	863	0	99232	4.64	Y								-1.19056	0.705394	2.69978	0.00534738
PFI0275w_2o2	PFI0275w	PF3D7_0905600	P. falciparum 3D7	Pf3D7_09	conserved Plasmodium protein, unknown function	1220	0	144254	7.25	N	Y	Y						-1.47282	1.78462	2.66681
PF11_0014_2o2	PF11_0014	PF3D7_1100800	P. falciparum 3D7	Pf3D7_11	Plasmodium falciparum Maurer's Cleft 2 transmembrane domain protein 11.1, PfMC-2TM_11.1	231	2	27180	9.79	Y						Y		-2.33534	-0.0485517	2.64949	0.0182904
PFI0460w	PFI0460w	PF3D7_0909500	P. falciparum 3D7	Pf3D7_09	conserved Plasmodium protein, unknown function	489	0	56789	8.33	N	Y		Y					-0.732315	1.86102	2.64051	0.00452733
PF08_0137e2s1	PF08_0137	PF3D7_0801000	P. falciparum 3D7	Pf3D7_08	Plasmodium exported protein (PHISTc), unknown function	1219	1	147070	5.86	N				Y		Y		-0.529049	0.389421	2.63473
PFF1125c_1o1	PFF1125c	PF3D7_0623400	P. falciparum 3D7	Pf3D7_06	RNA-binding protein mei2 homologue, putative	427	0	49931	8.15	N								0.203199	1.22583	2.62126
PFI1475w-s2	PFI1475w	PF3D7_0930300	P. falciparum 3D7	Pf3D7_09	merozoite surface protein 1	1720	1	195728	6.46	Y	Y	Y	Y	Y	Y		Y	-0.0907106	-2.49238	2.60752	0.04562
PFL1385ce1s1	PFL1385c	PF3D7_1228600	P. falciparum 3D7	Pf3D7_12	merozoite surface protein 9	743	0	86624	4.5	Y		Y		Y			Y	-0.754031	-0.0131278	2.49543	0.0297227
PFF0845c-s3	PFF0845c	PF3D7_0617400	P. falciparum 3D7	Pf3D7_06	erythrocyte membrane protein 1, PfEMP1	2394	1	274796	6.46	N			Y	Y		Y		-1.56318	0.0838303	2.49022	0.030386
PFE0830c-s2	PFE0830c	PF3D7_0516600	P. falciparum 3D7	Pf3D7_05	sporozoite surface antigen MB2	1610	0	187041	8.54	Y		Y						-1.87908	-0.00522491	2.47232	0.00166391
PF10_0352_1o1	PF10_0352	PF3D7_1036000	P. falciparum 3D7	Pf3D7_10	merozoite surface protein	405	0	46730	4.04	Y							Y	0.370371	0.307126	2.46892	0.0107496
PFL0590ce1s1	PFL0590c	PF3D7_1211900	P. falciparum 3D7	Pf3D7_12	non-SERCA-type Ca2 -transporting P-ATPase	1208	8	133875	6.39	N	Y	Y	Y	Y	Y			0.207299	0.0119828	2.44958	0.00938778
PF13_0154_1o3	PF13_0154	PF3D7_1328300	P. falciparum 3D7	Pf3D7_13	conserved Plasmodium protein, unknown function	332	2	38777	6.53	N								0.489592	0.238611	2.44479	0.0150897
PF14_0016_1o1	PF14_0016	PF3D7_1401400	P. falciparum 3D7	Pf3D7_14	early transcribed membrane protein 14.1	107	2	11427	10.23	Y		Y	Y					-0.604956	0.581195	2.4234	0.0235121
PF10_0019_1o1	PF10_0019	PF3D7_1001500	P. falciparum 3D7	Pf3D7_10	early transcribed membrane protein 10.1	107	2	11267	10.61	Y								-0.566084	-0.808321	2.4201	0.00396921
PFI1755c_2o2	PFI1755c	PF3D7_0936300	P. falciparum 3D7	Pf3D7_09	ring-exported protein 3	326	1	37590	4.21	N				Y		Y		-0.0165468	-0.337772	2.41542	0.00360931
MAL13P1.246_3o4	MAL13P1.246	PF3D7_1348800	P. falciparum 3D7	Pf3D7_13	conserved Plasmodium membrane protein, unknown function	1828	9	218517	8.24	N								0.171185	0.366152	2.36733	0.0162713
PFF1370w-s2	PFF1370w	PF3D7_0628200	P. falciparum 3D7	Pf3D7_06	protein kinase PK4	3072	1	364335	9.37	N			Y	Y				0.173237	-0.512803	2.33333
PF10_0347_1o1	PF10_0347	PF3D7_1035600	P. falciparum 3D7	Pf3D7_10	merozoite surface protein	424	0	48196	4.36	N							Y	0.304442	0.246021	2.29842	0.0150665
PFE0040ce2s1	PFE0040c	PF3D7_0500800	P. falciparum 3D7	Pf3D7_05	mature parasite-infected erythrocyte surface antigen,erythrocyte membrane protein 2	1434	0	168289	4.45	N				Y		Y		-1.22778	-0.520825	2.28972	0.0074359
PFF1475c_1o1	PFF1475c	PF3D7_0630400	P. falciparum 3D7	Pf3D7_06	conserved Plasmodium protein, unknown function	389	3	45801	9.12	Y	Y							-0.0726532	0.0848218	2.17156
PFL2610we2s1	PFL2610w	PF3D7_1254100	P. falciparum 3D7	Pf3D7_12	stevor	295	3	33429	8.57	Y			Y					-0.679906	1.68775	2.16324
PF07_0007e1s1	PF07_0007	PF3D7_0702400	P. falciparum 3D7	Pf3D7_07	conserved Plasmodium protein, unknown function	123	1	14195	10.02	N				Y				-3.18655	-1.73192	2.14185	0.0242579
PFL1930w-s5	PFL1930w	PF3D7_1239800	P. falciparum 3D7	Pf3D7_12	conserved Plasmodium protein, unknown function	5767	0	691423	5.55	N	Y		Y					0.413736	-0.00968385	2.12069	0.0215072
PF14_0746_2o2	PF14_0746	PF3D7_1477500	P. falciparum 3D7	Pf3D7_14	Plasmodium exported protein (PHISTb), unknown function	500	1	60553	7.56	N						Y		-1.11605	-2.42909	2.11939	0.0261801
PFE0060w-e2	PFE0060w	PF3D7_0501200	P. falciparum 3D7	Pf3D7_05	parasite-infected erythrocyte surface protein	408	3	48721	7.19	Y	Y			Y		Y		-1.00144	0.13692	2.11122	0.0461562
PFL1925we1s1	PFL1925w	PF3D7_1239700	P. falciparum 3D7	Pf3D7_12	cell division protein FtsH, putative	880	1	100959	9.15	N				Y	Y			-0.439129	0.645932	2.1042	0.00460166
PF14_0495-s2	PF14_0495	PF3D7_1452000	P. falciparum 3D7	Pf3D7_14	rhoptry neck protein 2	2189	1	249490	9.07	Y		Y	Y	Y			Y	-1.1768	-2.57126	2.04408
PF14_0052_1o1	PF14_0052	PF3D7_1405500	P. falciparum 3D7	Pf3D7_14	conserved Plasmodium protein, unknown function	575	0	67882	6.48	N								-0.159539	-0.0769555	2.02533
PFI1475w-s1	PFI1475w	PF3D7_0930300	P. falciparum 3D7	Pf3D7_09	merozoite surface protein 1	1720	1	195728	6.46	Y	Y	Y	Y	Y	Y		Y	0.370416	-0.0153133	1.94853
PF10_0281_1o1	PF10_0281	PF3D7_1028700	P. falciparum 3D7	Pf3D7_10	merozoite TRAP-like protein	498	1	58085	4.44	Y	Y	Y					Y	0.456127	0.350735	1.92764	0.0451141
PFB0915w-e2s2	PFB0915w	PF3D7_0220000	P. falciparum 3D7	Pf3D7_02	liver stage antigen 3	1558	2	175661	3.86	N		Y		Y				-0.235624	0.285302	1.89394
PF13_0133_1o1	PF13_0133	PF3D7_1323500	P. falciparum 3D7	Pf3D7_13	plasmepsin V	590	2	68481	7.66	Y								-1.06494	1.3148	1.87729	0.0302358
MAL7P1.224_2o2	MAL7P1.224	PF3D7_0832300	P. falciparum 3D7	Pf3D7_07	Plasmodium exported protein (PHISTa-like), unknown function	259	1	30787	7.91	N						Y		-0.51775	0.330094	1.84901	0.0184709
PF13_0197	PF13_0197	PF3D7_1335100	P. falciparum 3D7	Pf3D7_13	merozoite surface protein 7 precursor	351	0	41277	4.47	Y		Y		Y	Y		Y	0.204321	0.798497	1.81191
PF10_0323e1s1	PF10_0323	PF3D7_1033200	P. falciparum 3D7	Pf3D7_10	early transcribed membrane protein 10.2	355	2	38926	10.08	Y				Y				0.174065	-0.0512753	1.74255
PF11_0171_1o1	PF11_0171	PF3D7_1116400	P. falciparum 3D7	Pf3D7_11	ER membrane protein Sec12	485	1	56532	8.11	N					Y			-1.18362	-2.02163	1.67943
PF08_0123_1o1	PF08_0123	PF3D7_0804600	P. falciparum 3D7	Pf3D7_08	U2 snRNA/tRNA pseudouridine synthase, putative	556	0	66598	8.31	N								-0.40104	1.23339	1.59396
PF11_0351e1s1	PF11_0351	PF3D7_1134000	P. falciparum 3D7	Pf3D7_11	heat shock protein 70	663	0	73298	6.8	N	Y	Y	Y	Y	Y			-2.47138	-1.28843	1.58319	0.00390942
PFB1045w	PFB1045w	PF3D7_0223300	P. falciparum 3D7	Pf3D7_02	erythrocyte membrane protein 1 (PfEMP1), truncated	431	0	49591	4.41	Y						Y		-0.10851	0.0253225	1.57393	0.0390307
PFF0845c-s4	PFF0845c	PF3D7_0617400	P. falciparum 3D7	Pf3D7_06	erythrocyte membrane protein 1, PfEMP1	2394	1	274796	6.46	N			Y	Y		Y		-1.57232	-0.0613924	1.55539	0.0474066
MAL8P1.84_1o5	MAL8P1.84	PF3D7_0815500	P. falciparum 3D7	Pf3D7_08	conserved Plasmodium protein, unknown function	491	1	58165	6.3	N								-0.395955	0.552347	1.50893	0.0144143
PF08_0141e2s1	PF08_0141	PF3D7_0800200	P. falciparum 3D7	Pf3D7_08	erythrocyte membrane protein 1, PfEMP1	2858	0	330699	7.53	N		Y	Y	Y		Y		0.0269197	-0.208565	1.48195
PF11_0302e1s1	PF11_0302	PF3D7_1129100	P. falciparum 3D7	Pf3D7_11	parasitophorous vacuolar protein 1	452	0	51952	4.71	Y	Y	Y		Y				-0.685055	-0.122352	1.47675
PFC0095c_1o1	PFC0095c	PF3D7_0301900	P. falciparum 3D7	Pf3D7_03	conserved Plasmodium protein, unknown function	398	1	48066	9.41	N								-1.17721	1.03349	1.44608
PFB0010w	PFB0010w	PF3D7_0200100	P. falciparum 3D7	Pf3D7_02	erythrocyte membrane protein 1, PfEMP1	1711	0	196552	5	N						Y		-0.298207	-1.4938	1.38934	0.0395313
MAL13P1.176e1s1	MAL13P1.176	PF3D7_1335300	P. falciparum 3D7	Pf3D7_13	reticulocyte binding protein 2 homologue b	3254	1	382887	4.95	N			Y	Y		Y	Y	-0.352916	-0.264782	1.3849
PF07_0048e2s1	PF07_0048	PF3D7_0711700	P. falciparum 3D7	Pf3D7_07	erythrocyte membrane protein 1, PfEMP1	2215	0	251012	5.05	N	Y		Y			Y		-0.0667564	0.168797	1.36376
PFL1255c-e1	PFL1255c	PF3D7_1226000	P. falciparum 3D7	Pf3D7_12	conserved Plasmodium protein, unknown function	908	0	108487	9.14	N		Y	Y	Y				-1.23068	-3.4364	1.34878
MAL8P1.156	MAL8P1.156	PF3D7_0801800	P. falciparum 3D7	Pf3D7_08	mannose-6-phosphate isomerase, putative	1011	1	117663	7.15	N			Y	Y				0.414971	0.254552	1.33848
MAL13P1.75_4o4	MAL13P1.75	PF3D7_1314700	P. falciparum 3D7	Pf3D7_13	conserved Plasmodium protein, unknown function	554	0	65671	6.06	N	Y							-1.45611	-2.27541	1.32306	0.00395705
PFL0185c-e3	PFL0185c	PF3D7_1203700	P. falciparum 3D7	Pf3D7_12	nucleosome assembly protein	347	0	40488	4.49	N	Y	Y		Y	Y			-0.881495	-2.37084	1.26544	0.0350825
PF10_0017_2o2	PF10_0017	PF3D7_1001300	P. falciparum 3D7	Pf3D7_10	Plasmodium exported protein (PHISTa), unknown function	278	1	33143	4.89	N			Y					-0.165095	0.250572	1.26384
PF14_0593e1s1	PF14_0593	PF3D7_1462300	P. falciparum 3D7	Pf3D7_14	conserved Plasmodium protein, unknown function	1357	3	161220	6.35	Y	Y				Y			-0.620526	-0.12958	1.24715
PFD0085c_1o1	PFD0085c	PF3D7_0401900	P. falciparum 3D7	Pf3D7_04	acyl-CoA synthetase, PfACS6	971	1	110798	9.05	Y			Y		Y	Y		0.272939	0.136518	1.22665
PF13_0245_1o1	PF13_0245	PF3D7_1346500	P. falciparum 3D7	Pf3D7_13	conserved Plasmodium protein, unknown function	595	0	70623	7.73	N								-1.64108	0.219474	1.2131	0.0123764
PF10_0348e1s1	PF10_0348	PF3D7_1035700	P. falciparum 3D7	Pf3D7_10	duffy binding-like merozoite surface protein	697	0	80248	4.72	Y		Y		Y			Y	0.135876	-2.00663	1.20448
PF11_0506-s6	PF11_0506	PF3D7_1149000	P. falciparum 3D7	Pf3D7_11	antigen 332, DBL-like protein	6093	0	689288	3.56	N	Y			Y		Y		-0.151287	0.191775	1.19122
PFI0195c_1o1	PFI0195c	PF3D7_0904000	P. falciparum 3D7	Pf3D7_09	GTPase activator, putative	426	0	50302	4.55	N		Y						-0.0415798	-2.27946	1.18127
PFD0430ce3s1	PFD0430c	PF3D7_0408700	P. falciparum 3D7	Pf3D7_04	perforin like protein 1	842	0	94516	4.74	Y			Y					-0.774904	-0.274057	1.17826
PFD1165w_2o3	PFD1165w	PF3D7_0424500	P. falciparum 3D7	Pf3D7_04	serine/threonine protein kinase, FIKK family	622	1	74444	9.29	N				Y				-1.18609	-2.60067	1.17517
PF11_0240e2s5	PF11_0240	PF3D7_1122900	P. falciparum 3D7	Pf3D7_11	dynein heavy chain, putative	5251	0	617388	5.23	N	Y		Y		Y			0.0939102	0.220731	1.15717
PFL1410c-s1	PFL1410c	PF3D7_1229100	P. falciparum 3D7	Pf3D7_12	ABC transporter, (CT family)	2108	11	248305	8.89	N			Y		Y			0.37337	-0.053344	1.12481
PFE0410w_1o1	PFE0410w	PF3D7_0508300	P. falciparum 3D7	Pf3D7_05	triose phosphate transporter	342	9	39041	9.83	N					Y			-2.16136	-2.04907	1.09718	0.0340204
PFI1720w_1o2	PFI1720w	PF3D7_0935600	P. falciparum 3D7	Pf3D7_09	gametocytogenesis-implicated protein	512	0	58344	3.75	N								0.0265719	-0.764741	1.09158
PFD1120c_1o1	PFD1120c	PF3D7_0423700	P. falciparum 3D7	Pf3D7_04	early transcribed membrane protein 4	136	2	14891	10.16	Y								0.329964	0.394771	1.08621
PF07_0006-e2	PF07_0006	PF3D7_0702300	P. falciparum 3D7	Pf3D7_07	sporozoite threonine and asparagine-rich protein	594	0	66004	4.91	Y	Y					Y		-0.816789	0.278885	1.07159
PF08_0033_1o1	PF08_0033	PF3D7_0823500	P. falciparum 3D7	Pf3D7_08	membrane skeletal protein IMC1-related	502	0	58206	6.62	N							Y	-0.505207	-0.0162814	1.06498
PF10_0342_1o1	PF10_0342	PF3D7_1035100	P. falciparum 3D7	Pf3D7_10	probable protein, unknown function	561	0	64880	4.92	Y								-0.159536	-0.0570664	1.055
PF10_0223_1o1	PF10_0223	PF3D7_1023000	P. falciparum 3D7	Pf3D7_10	conserved Plasmodium membrane protein, unknown function	413	5	48919	8.97	N								-0.204417	0.260822	1.03736
PF13_0021e1s1	PF13_0021	PF3D7_1304500	P. falciparum 3D7	Pf3D7_13	small heat shock protein, putative	211	0	25196	6.38	N	Y	Y		Y				0.100196	-1.89021	1.0177
PFB0350c_2o4	PFB0350c	PF3D7_0207800	P. falciparum 3D7	Pf3D7_02	serine repeat antigen 3	930	0	105423	7.15	Y	Y			Y	Y		Y	-0.413975	0.732827	1.00339
MAL7P1.228_2o2	MAL7P1.228	PF3D7_0831700	P. falciparum 3D7	Pf3D7_07	heat shock protein 70, putative	661	0	73215	5.35	N					Y			-2.11261	-1.5776	1.00081
PFI0315ce1s1	PFI0315c	PF3D7_0906400	P. falciparum 3D7	Pf3D7_09	dynein light intermediate chain 2, cytosolic	837	0	98022	6.73	N	Y		Y					-0.433176	-0.0346785	0.986618
PF14_0255_1o1	PF14_0255	PF3D7_1427600	P. falciparum 3D7	Pf3D7_14	CorA-like Mg2 transporter protein, putative	478	2	56683	6.17	N								-0.620452	-0.555971	0.984795
PFD0995ce2s1	PFD0995c	PF3D7_0420700	P. falciparum 3D7	Pf3D7_04	erythrocyte membrane protein 1, PfEMP1	2152	0	247612	5.2	N			Y			Y		0.495784	0.197812	0.973784
PFA0510we1s3	PFA0510w	PF3D7_0110500	P. falciparum 3D7	Pf3D7_01	bromodomain protein, putative	2285	0	268210	6.12	N	Y		Y					0.481042	-0.192675	0.965179
PFC0180ce4s1	PFC0180c	PF3D7_0304000	P. falciparum 3D7	Pf3D7_03	inner membrane complex protein 1a, putative	861	0	100848	5.15	N			Y	Y			Y	-1.94256	-2.45718	0.961008	0.0425016
MAL7P1.150_1o1	MAL7P1.150	PF3D7_0727200	P. falciparum 3D7	Pf3D7_07	cysteine desulfurase, putative	553	0	63210	8.79	N				Y				0.22385	0.141478	0.959497
PFC1080c_2o2	PFC1080c	PF3D7_0324100	P. falciparum 3D7	Pf3D7_03	Pfmc-2TM Maurer's cleft two transmembrane protein	231	3	27005	9.94	Y						Y		-1.2732	1.63614	0.952726
PF10_0360_5o9	PF10_0360	PF3D7_1036800	P. falciparum 3D7	Pf3D7_10	acetyl-CoA transporter, putative	590	10	69797	9.78	N								-0.150543	0.0705224	0.94701
PF11_0471_1o1	PF11_0471	PF3D7_1146000	P. falciparum 3D7	Pf3D7_11	nucleolar preribosomal assembly protein, putative	645	0	73129	7.67	N	Y							-0.258609	-0.31255	0.94227
PF07_0006_2o2	PF07_0006	PF3D7_0702300	P. falciparum 3D7	Pf3D7_07	sporozoite threonine and asparagine-rich protein	594	0	66004	4.91	Y	Y					Y		0.49351	0.520158	0.938707
PF08_0107e2s1	PF08_0107	PF3D7_0808600	P. falciparum 3D7	Pf3D7_08	erythrocyte membrane protein 1, PfEMP1	2265	0	256560	5.38	N			Y			Y		0.0721228	-2.59144	0.93165
PF10_0224e1s4	PF10_0224	PF3D7_1023100	P. falciparum 3D7	Pf3D7_10	dynein heavy chain, putative	5687	0	671884	6.37	N	Y		Y		Y			-1.05222	-0.5566	0.923022
MAL13P1.174_1o1	MAL13P1.174	PF3D7_1334800	P. falciparum 3D7	Pf3D7_13	MSP7-like protein	281	1	32811	6.32	Y					Y		Y	0.332424	0.40435	0.921591
PFB0575c_1o1	PFB0575c	PF3D7_0212700	P. falciparum 3D7	Pf3D7_02	conserved Plasmodium protein, unknown function	447	0	53925	7.28	N								0.0665658	0.224809	0.919725
PF08_0018-s2	PF08_0018	PF3D7_0827100	P. falciparum 3D7	Pf3D7_08	translation initiation factor-like protein	1397	0	164183	8.95	N			Y					-1.02914	-0.688812	0.916224
PFE0565w_1o1	PFE0565w	PF3D7_0511400	P. falciparum 3D7	Pf3D7_05	conserved Plasmodium protein, unknown function	381	1	45583	4.98	Y			Y					-0.0477311	0.720602	0.898763
PFA0665w_2o4	PFA0665w	PF3D7_0113800	P. falciparum 3D7	Pf3D7_01	DBL containing protein, unknown function	2900	0	346568	5.09	N								-1.00909	0.245953	0.89225	0.0365376
PF13_0029_1o1	PF13_0029	PF3D7_1305700	P. falciparum 3D7	Pf3D7_13	conserved Plasmodium protein, unknown function	196	0	21632	4.63	Y								-0.532218	0.53373	0.888536
PF10_0119_1o2	PF10_0119	PF3D7_1012200	P. falciparum 3D7	Pf3D7_10	conserved Plasmodium protein, unknown function	267	0	31792	7.12	Y								0.29015	0.322546	0.887662
PFF0975c_1o1	PFF0975c	PF3D7_0620000	P. falciparum 3D7	Pf3D7_06	conserved Plasmodium protein, unknown function	505	2	59605	5.01	Y								-0.104835	-0.361794	0.87812
PF13_0313_1o1	PF13_0313	PF3D7_1358500	P. falciparum 3D7	Pf3D7_13	zinc finger protein, putative	613	0	70286	4.52	N					Y			0.0427289	1.67771	0.874643
PF14_0237_1o4	PF14_0237	PF3D7_1425700	P. falciparum 3D7	Pf3D7_14	conserved Plasmodium protein, unknown function	359	2	42824	8.47	N								-0.488798	-1.45067	0.862193
PFA0630c_2o2	PFA0630c	PF3D7_0113200	P. falciparum 3D7	Pf3D7_01	Plasmodium exported protein, unknown function	592	2	70112	9.87	N			Y			Y		-1.65124	-2.08782	0.857454	0.0401455
PF13_0076_2o2	PF13_0076	PF3D7_1302000	P. falciparum 3D7	Pf3D7_13	Plasmodium exported protein, unknown function	312	2	36533	9.15	N						Y		-0.551247	0.434233	0.856029
PFB0345c_2o4	PFB0345c	PF3D7_0207700	P. falciparum 3D7	Pf3D7_02	serine repeat antigen 4	962	0	108682	5.51	Y			Y		Y		Y	-0.191327	0.101056	0.8447
PF08_0032_1o1	PF08_0032	PF3D7_0823800	P. falciparum 3D7	Pf3D7_08	DnaJ protein, putative	655	3	76683	9.67	N	Y	Y						-1.9141	-1.27527	0.838702
PFL2505ce8s2	PFL2505c	PF3D7_1252100	P. falciparum 3D7	Pf3D7_12	conserved Plasmodium protein, unknown function	2215	3	263158	9.62	Y		Y	Y				Y	-1.25706	-2.74089	0.830289
PFL0595c	PFL0595c	PF3D7_1212000	P. falciparum 3D7	Pf3D7_12	glutathione peroxidase	205	0	23953	9.27	Y	Y	Y		Y				-2.9687	-1.26854	0.823317	0.00380926
PFC0575w_5o5	PFC0575w	PF3D7_0313800	P. falciparum 3D7	Pf3D7_03	conserved Plasmodium protein, unknown function	661	1	79923	8.67	Y								-0.232888	0.354549	0.823279
PF10_0246a_1o1	PF10_0246	PF3D7_1025200	P. falciparum 3D7	Pf3D7_10	conserved Plasmodium protein, unknown function	922	0	109074	8.5	Y								-1.62744	-0.911994	0.815618
PFB0265c-s2	PFB0265c	PF3D7_0206000	P. falciparum 3D7	Pf3D7_02	DNA repair endonuclease, putative	1516	0	178733	5.14	N	Y	Y	Y					-1.08277	0.924522	0.813032
PF10_0355_1o1	PF10_0355	PF3D7_1036300	P. falciparum 3D7	Pf3D7_10	merozoite surface protein	762	1	87574	4.43	Y							Y	-0.649593	0.183968	0.796205
MAL13P1.320_1o13	MAL13P1.320	PF3D7_1363800	P. falciparum 3D7	Pf3D7_13	conserved Plasmodium membrane protein, unknown function	670	4	80154	5.76	Y	Y							-1.6189	0.717186	0.795021
PFE0565w	PFE0565w	PF3D7_0511400	P. falciparum 3D7	Pf3D7_05	conserved Plasmodium protein, unknown function	381	1	45583	4.98	Y			Y					-0.832817	0.166181	0.789355
PFL2050w_1o2	PFL2050w	PF3D7_1242600	P. falciparum 3D7	Pf3D7_12	protein geranylgeranyltransferase type II, alpha subunit, putative	521	0	63855	5.16	N								0.519764	-1.05503	0.780892
PF11_0297_1o1	PF11_0297	PF3D7_1128600	P. falciparum 3D7	Pf3D7_11	NOT family protein, putative	559	0	65783	5.61	N								-0.656376	-0.583276	0.780022
PFB0330c_2o4	PFB0330c	PF3D7_0207400	P. falciparum 3D7	Pf3D7_02	serine repeat antigen 7	946	1	109639	5.57	Y		Y		Y	Y			-1.63982	-1.88165	0.759137
PFE0110w_2o2	PFE0110w	PF3D7_0502200	P. falciparum 3D7	Pf3D7_05	conserved Plasmodium membrane protein, unknown function	443	5	53226	10.04	N								-2.5651	0.207197	0.718621	0.0296062
PFL1740w_1o1	PFL1740w	PF3D7_1236000	P. falciparum 3D7	Pf3D7_12	conserved Plasmodium protein, unknown function	410	1	49146	5.76	N								-0.14547	-0.0820248	0.715272
PF14_0412-e2	PF14_0412	PF3D7_1443400	P. falciparum 3D7	Pf3D7_14	conserved Plasmodium protein, unknown function	819	0	95825	6.34	N								-0.723587	-2.3947	0.697695
PFF1430c_1o2	PFF1430c	PF3D7_0629500	P. falciparum 3D7	Pf3D7_06	amino acid transporter, putative	606	9	68859	10.15	N	Y							-0.787821	-2.53303	0.688459
PFE0090we1s2	PFE0090w	PF3D7_0501800	P. falciparum 3D7	Pf3D7_05	chromosome assembly factor 1	1076	0	125357	4.64	N		Y		Y				-1.9733	0.454931	0.683515
PF07_0129e1s1	PF07_0129	PF3D7_0731600	P. falciparum 3D7	Pf3D7_07	acyl-coA synthetase, PfACS5	811	0	93285	9.35	Y			Y	Y	Y	Y		-3.01717	-2.47655	0.682338	0.0167972
PF14_0736-e2	PF14_0736	PF3D7_1476600	P. falciparum 3D7	Pf3D7_14	Plasmodium exported protein, unknown function	955	1	110988	4.38	Y			Y					0.0960535	0.394565	0.680601
PF14_0664-e1s4	PF14_0664	PF3D7_1469600	P. falciparum 3D7	Pf3D7_14	biotin carboxylase subunit of acetyl CoA carboxylase, putative	3367	0	394885	7.76	Y		Y	Y		Y			-0.445487	-0.174306	0.679384
PFL0335c_1o1	PFL0335c	PF3D7_1206700	P. falciparum 3D7	Pf3D7_12	eukaryotic translation initiation factor 5, putative	565	0	64544	5.52	N	Y	Y						0.0439342	-2.57366	0.649635
PFE0055ce4s1	PFE0055c	PF3D7_0501100.1	P. falciparum 3D7	Pf3D7_05	heat shock protein 40, type II	402	1	46367	8.03	N	Y			Y	Y			-2.06158	2.04845	0.633973
PF14_0215_3o4	PF14_0215	PF3D7_1422500	P. falciparum 3D7	Pf3D7_14	ubiquitin ligase, putative	510	5	59786	8.07	Y						Y		-1.23324	-0.745533	0.625903
PFD0170c_2o2	PFD0170c	PF3D7_0403600	P. falciparum 3D7	Pf3D7_04	conserved Plasmodium protein, unknown function	768	0	89433	5.4	N								0.440665	-0.499007	0.602938
PFE0340c_1o1	PFE0340c	PF3D7_0506900	P. falciparum 3D7	Pf3D7_05	rhomboid protease ROM4	759	6	86655	9.5	N						Y	Y	0.13159	-2.47809	0.588018
PFE1015c_1o1	PFE1015c	PF3D7_0520200	P. falciparum 3D7	Pf3D7_05	conserved Plasmodium protein, unknown function	697	0	82396	5.08	N								0.223174	0.372338	0.584179
MAL7P1.32	MAL7P1.32	PF3D7_0710400	P. falciparum 3D7	Pf3D7_07	nucleotide excision repair protein, putative	396	1	47547	6.51	Y								0.258992	-0.228289	0.565258
PF11_0037e2s1	PF11_0037	PF3D7_1102500	P. falciparum 3D7	Pf3D7_11	Plasmodium exported protein (PHISTb), unknown function	624	1	73889	5.82	N	Y			Y		Y		-1.02356	1.3946	0.560242
PFL1180w_2o2	PFL1180w	PF3D7_1224500	P. falciparum 3D7	Pf3D7_12	chromatin assembly protein (ASF1), putative	273	0	31547	4.1	N	Y			Y	Y			0.0213332	-0.1602	0.548745
PF13_0121-e3	PF13_0121	PF3D7_1320800	P. falciparum 3D7	Pf3D7_13	dihydrolipamide succinyltransferase component of 2-oxoglutarate dehydrogenase complex	421	0	47631	6.77	N	Y		Y		Y			-1.16949	-0.274796	0.539462
PF11_0431_1o1	PF11_0431	PF3D7_1141900	P. falciparum 3D7	Pf3D7_11	inner membrane complex protein 1b, putative	504	0	59606	6.1	N							Y	-0.181521	0.146234	0.537705
PF11_0509-e2s1	PF11_0509	PF3D7_1149200	P. falciparum 3D7	Pf3D7_11	ring-infected erythrocyte surface antigen	1090	0	126918	4.16	N		Y		Y		Y		-1.27555	0.729047	0.528226
PFF1440w-s5	PFF1440w	PF3D7_0629700	P. falciparum 3D7	Pf3D7_06	SET domain protein, putative	6753	0	796053	8.77	N					Y			-1.85965	-0.000640101	0.523429
PFE0335w-e1	PFE0335w	PF3D7_0506800	P. falciparum 3D7	Pf3D7_05	conserved Plasmodium protein, unknown function	929	0	110194	8.01	N								-0.87371	0.267089	0.516353
PF08_0003_2o2	PF08_0003	PF3D7_0830500	P. falciparum 3D7	Pf3D7_08	tryptophan/threonine-rich antigen	675	1	80444	6	N			Y					-1.78993	-1.47315	0.511809
PFL0085c-e2	PFL0085c	PF3D7_1201700	P. falciparum 3D7	Pf3D7_12	conserved Plasmodium membrane protein, unknown function	247	4	29672	8.62	N								-1.97107	-0.218494	0.506352	0.0227989
PF10_0166_1o1	PF10_0166	PF3D7_1017100	P. falciparum 3D7	Pf3D7_10	conserved Plasmodium protein, unknown function	310	1	36405	5.71	Y		Y						0.370013	0.369026	0.503033
PF14_0397_3o3	PF14_0397	PF3D7_1441800	P. falciparum 3D7	Pf3D7_14	SNF7 family protein, putative	229	0	26757	4.78	N								-1.61907	-2.45737	0.500816
PFI0995w_1o4	PFI0995w	PF3D7_0920300	P. falciparum 3D7	Pf3D7_09	conserved Plasmodium protein, unknown function	187	0	22144	4.58	Y			Y					-2.29291	0.372116	0.477543
PFI0260c-s6	PFI0260c	PF3D7_0905300	P. falciparum 3D7	Pf3D7_09	dynein heavy chain, putative	6118	0	720596	6.5	N	Y	Y	Y		Y			0.215822	0.171235	0.466131
PFL0890c_1o10	PFL0890c	PF3D7_1218400	P. falciparum 3D7	Pf3D7_12	triose or hexose phosphate/phosphate translocator, putative	478	10	54723	9.5	N			Y					-2.3879	-0.0931252	0.465118
PF13_0003-s2	PF13_0003	PF3D7_1300300	P. falciparum 3D7	Pf3D7_13	erythrocyte membrane protein 1, PfEMP1	3346	0	385779	5.58	N			Y			Y		-0.589681	0.0511302	0.463309
PF11_0419_1o1	PF11_0419	PF3D7_1140800	P. falciparum 3D7	Pf3D7_11	conserved Plasmodium protein, unknown function	803	0	95467	6.23	N	Y							-0.0374979	-0.581451	0.462163
PFL1410c-s3	PFL1410c	PF3D7_1229100	P. falciparum 3D7	Pf3D7_12	ABC transporter, (CT family)	2108	11	248305	8.89	N			Y		Y			0.380513	-2.2976	0.461935
PFL0380c_1o1	PFL0380c	PF3D7_1207600	P. falciparum 3D7	Pf3D7_12	tRNA delta(2)-isopentenylpyrophosphate transferase, putative	601	0	71550	9.9	Y								-0.425111	-1.97779	0.452899
PFL2430c	PFL2430c	PF3D7_1250600	P. falciparum 3D7	Pf3D7_12	eukaryotic translation initiation factor 2b, subunit 2, putative	679	0	78753	8	N								-0.16969	0.184514	0.450489
PFB0340ce2s1	PFB0340c	PF3D7_0207600	P. falciparum 3D7	Pf3D7_02	serine repeat antigen 5	997	0	111769	5.06	Y		Y		Y	Y		Y	-2.86493	-1.35759	0.442507	0.0232734
PFE1130w_1o1	PFE1130w	PF3D7_0522600	P. falciparum 3D7	Pf3D7_05	conserved protein, unknown function	483	8	55565	8.01	Y							Y	-0.962405	0.878066	0.431185
PFE0125w_1o1	PFE0125w	PF3D7_0502500	P. falciparum 3D7	Pf3D7_05	conserved Plasmodium protein, unknown function	594	2	71673	8.92	Y								-1.47622	-2.27771	0.421971
MAL7P1.176-s1	MAL7P1.176	PF3D7_0731500	P. falciparum 3D7	Pf3D7_07	erythrocyte binding antigen-175	1502	1	174589	5.47	Y		Y		Y		Y	Y	-2.75586	0.200405	0.420482
PFA0130c_2o3	PFA0130c	PF3D7_0102600	P. falciparum 3D7	Pf3D7_01	serine/threonine protein kinase, FIKK family	630	1	74156	4.96	Y								-1.2093	-0.771842	0.416628
PF13_0208_1o2	PF13_0208	PF3D7_1337300	P. falciparum 3D7	Pf3D7_13	exoribonuclease, putative	903	0	106777	7.09	N			Y					0.198762	-0.471063	0.396891
PFL0795ce1s1	PFL0795c	PF3D7_1216500	P. falciparum 3D7	Pf3D7_12	male development gene 1	221	0	25758	4.39	Y	Y							-1.73102	0.00744493	0.392214
PF14_0377-e1	PF14_0377	PF3D7_1439800	P. falciparum 3D7	Pf3D7_14	vesicle-associated membrane protein, putative	241	0	27687	8.19	N	Y				Y			-2.07733	0.744455	0.372981
PF10_0224e1s3	PF10_0224	PF3D7_1023100	P. falciparum 3D7	Pf3D7_10	dynein heavy chain, putative	5687	0	671884	6.37	N	Y		Y		Y			-0.951593	-0.433294	0.368956
PFA0490w_1o1	PFA0490w	PF3D7_0110000	P. falciparum 3D7	Pf3D7_01	conserved Plasmodium protein, unknown function	234	1	27847	7.04	Y			Y					0.0259945	0.130202	0.363455
PFI0610w_2o7	PFI0610w	PF3D7_0912500	P. falciparum 3D7	Pf3D7_09	conserved Plasmodium protein, unknown function	288	0	33185	10.26	N		Y	Y					-0.739535	-0.919924	0.353727
PF13_0096_1o1	PF13_0096	PF3D7_1317000	P. falciparum 3D7	Pf3D7_13	ubiquitin carboxyl-terminal hydrolase, putative	640	0	74637	7.96	N								-0.904854	-2.17156	0.34915
MAL13P1.107-s2	MAL13P1.107	PF3D7_1319900	P. falciparum 3D7	Pf3D7_13	conserved Plasmodium protein, unknown function	1486	0	178553	8.23	Y	Y		Y					-0.718071	-0.563864	0.347649
PFE0465c-e1s3	PFE0465c	PF3D7_0509400	P. falciparum 3D7	Pf3D7_05	RNA polymerase I	2914	0	340680	6	N			Y					-2.82153	-1.90647	0.34622	0.0227143
PFI0265ce7s1	PFI0265c	PF3D7_0905400	P. falciparum 3D7	Pf3D7_09	high molecular weight rhoptry protein 3	897	0	104856	6.65	Y		Y	Y	Y	Y		Y	-2.4953	-1.70924	0.345382
MAL7P1.23-e1s2	MAL7P1.23	PF3D7_0707800	P. falciparum 3D7	Pf3D7_07	RAP protein, putative	1183	1	142259	8.72	Y			Y					-0.00129384	-0.120865	0.33478
PFC0815c_1o17	PFC0815c	PF3D7_0318400	P. falciparum 3D7	Pf3D7_03	conserved Plasmodium protein, unknown function	591	0	70841	5.21	N								-1.53122	-0.983976	0.325597
MAL13P1.385_1o1	MAL13P1.385	PF3D7_1343900	P. falciparum 3D7	Pf3D7_13	RNA binding protein, putative	648	0	76190	5.69	N					Y			-0.819334	0.320395	0.306569
PFE1075c_1o1	PFE1075c	PF3D7_0521400	P. falciparum 3D7	Pf3D7_05	conserved Plasmodium protein, unknown function	562	0	66514	9.74	Y								-0.0527667	0.161018	0.288551
PFL0745c_1o1	PFL0745c	PF3D7_1215400	P. falciparum 3D7	Pf3D7_12	conserved Plasmodium protein, unknown function	616	1	71506	4.47	N								0.275787	-0.454797	0.269671
PFA0635c_2o2	PFA0635c	PF3D7_0113300	P. falciparum 3D7	Pf3D7_01	Plasmodium exported protein (hyp1), unknown function	584	1	70985	8.04	Y						Y		-1.10023	-0.707172	0.269175
PF13_0071_1o1	PF13_0071	PF3D7_1312700	P. falciparum 3D7	Pf3D7_13	probable protein, unknown function	562	0	66947	6.71	N			Y					-1.21247	-0.069749	0.267716
PF13_0190e1s1	PF13_0190	PF3D7_1334200	P. falciparum 3D7	Pf3D7_13	conserved Plasmodium protein, unknown function	524	0	62675	8.52	N	Y	Y			Y			0.00368819	0.183045	0.245258
PFF1095w-s2	PFF1095w	PF3D7_0622800	P. falciparum 3D7	Pf3D7_06	leucyl tRNA synthase	1447	0	170242	6.49	N		Y						0.383605	-2.58267	0.242733
PF11_0476_1o1	PF11_0476	PF3D7_1146500	P. falciparum 3D7	Pf3D7_11	leucine-rich repeat protein	317	0	37423	6.94	N	Y							-1.37868	1.00467	0.232431
MAL7P1.58_2o2	MAL7P1.58	PF3D7_0713100	P. falciparum 3D7	Pf3D7_07	Pfmc-2TM Maurer's cleft two transmembrane protein	231	2	27329	10.12	Y						Y		-1.13204	0.369482	0.227884
PFL0615w_1o1	PFL0615w	PF3D7_1212400	P. falciparum 3D7	Pf3D7_12	tetratricopeptide repeat family protein, putative	340	1	40107	9.48	N								-0.389738	-0.148562	0.210805
MAL13P1.156_1o1	MAL13P1.156	PF3D7_1329700	P. falciparum 3D7	Pf3D7_13	conserved Plasmodium protein, unknown function	532	1	64035	9.27	N								-0.259848	-0.0509162	0.194969
PFC0120we1s1	PFC0120w	PF3D7_0302500	P. falciparum 3D7	Pf3D7_03	cytoadherence linked asexual protein 3.1	1417	0	167244	7.19	Y		Y	Y	Y	Y		Y	-1.11972	-2.08013	0.190983
PFB0260w-e2	PFB0260w	PF3D7_0205900	P. falciparum 3D7	Pf3D7_02	proteasome 26S regulatory subunit, putative	966	0	108359	6.31	N	Y	Y	Y	Y	Y			-1.55312	-2.52666	0.188336
PF14_0649-e2s2	PF14_0649	PF3D7_1468100	P. falciparum 3D7	Pf3D7_14	conserved Plasmodium protein, unknown function	2558	0	295832	4.99	N	Y	Y		Y	Y			0.498679	-2.36496	0.170903
PFE1485w_1o2	PFE1485w	PF3D7_0529800	P. falciparum 3D7	Pf3D7_05	conserved Plasmodium protein, unknown function	1906	0	225530	6.24	N			Y					-0.213905	-0.0595015	0.168905
PFF1250w_1o1	PFF1250w	PF3D7_0625800	P. falciparum 3D7	Pf3D7_06	conserved Plasmodium protein, unknown function	642	0	76454	6.31	N								-1.79824	-2.27862	0.151781
PFL1655c_2o2	PFL1655c	PF3D7_1234300	P. falciparum 3D7	Pf3D7_12	DNA polymerase epsilon subunit b, putative	624	0	73631	6.42	N			Y					-3.65138	-2.91888	0.147453
PF14_0553_1o1	PF14_0553	PF3D7_1458000	P. falciparum 3D7	Pf3D7_14	cysteine proteinase falcipain 1	569	1	66915	8.65	N			Y					-0.823412	0.151821	0.129526
MAL13P1.114e3s1	MAL13P1.114	PF3D7_1321100	P. falciparum 3D7	Pf3D7_13	conserved Plasmodium protein, unknown function	3447	1	405106	7	N			Y					-4.56108	-2.92476	0.123897	0.0034381
PF14_0668e1s3	PF14_0668	PF3D7_1470100	P. falciparum 3D7	Pf3D7_14	conserved Plasmodium protein, unknown function	2454	1	295117	8.06	N			Y					-2.10416	-2.28605	0.123212
PF14_0543_9o9	PF14_0543	PF3D7_1457000	P. falciparum 3D7	Pf3D7_14	signal peptide peptidase	412	8	47579	9.08	N		Y						-0.424691	0.27478	0.119575
MAL7P1.84_1o2	MAL7P1.84	PF3D7_0717200	P. falciparum 3D7	Pf3D7_07	conserved Plasmodium protein, unknown function	431	0	50262	7.07	N								-1.1489	-0.13904	0.114624
PF14_0664-e1s3	PF14_0664	PF3D7_1469600	P. falciparum 3D7	Pf3D7_14	biotin carboxylase subunit of acetyl CoA carboxylase, putative	3367	0	394885	7.76	Y		Y	Y		Y			-0.0446592	-2.64152	0.0636235
PF13_0176_1o1	PF13_0176	PF3D7_1332600	P. falciparum 3D7	Pf3D7_13	apurinic/apyrimidinic endonuclease Apn1, putative	597	1	69723	9.65	Y				Y				-0.0117674	-0.287126	0.063089
PF08_0047_1o1	PF08_0047	PF3D7_0820300	P. falciparum 3D7	Pf3D7_08	conserved Plasmodium protein, unknown function	613	2	72277	8.74	Y			Y					-0.203481	0.105718	0.0543473
PF14_0463e1s4	PF14_0463	PF3D7_1448500	P. falciparum 3D7	Pf3D7_14	chloroquine resistance marker protein	3704	0	443078	8.7	N		Y	Y					-1.57442	-0.352535	0.0447716
PF10_0153e2s1	PF10_0153	PF3D7_1015600	P. falciparum 3D7	Pf3D7_10	heat shock protein 60	580	0	62551	7.14	N	Y	Y	Y	Y	Y			-2.28674	-0.108987	0.0447488
PFB0115we1s2	PFB0115w	PF3D7_0202400	P. falciparum 3D7	Pf3D7_02	conserved Plasmodium protein, unknown function	1192	0	141849	4.47	N			Y	Y				-2.63246	-2.80007	0.0445629
MAL7P1.146e5s1	MAL7P1.146	PF3D7_0726400	P. falciparum 3D7	Pf3D7_07	conserved Plasmodium membrane protein, unknown function	4944	8	599331	7.92	N	Y		Y					-0.762554	0.351645	0.0372525
PF14_0015_2o2	PF14_0015	PF3D7_1401300	P. falciparum 3D7	Pf3D7_14	aminopeptidase, putative	473	1	55199	7.03	N	Y							-1.52396	-1.29601	0.0350315
PFI1500w-e2s2	PFI1500w	PF3D7_0930800	P. falciparum 3D7	Pf3D7_09	conserved Plasmodium membrane protein, unknown function	4553	9	544436	9.1	N					Y			-0.273354	-0.0833012	0.0323939
PF14_0662_1o1	PF14_0662	PF3D7_1469400	P. falciparum 3D7	Pf3D7_14	nucleoside transporter, putative	437	11	50941	8.94	N								-0.724765	-1.46405	0.0295349
PFE0780we6s1	PFE0780w	PF3D7_0515600	P. falciparum 3D7	Pf3D7_05	conserved Plasmodium protein, unknown function	1250	0	146739	7.92	N	Y							-3.26222	-2.4073	0.0248609	0.0249453
MAL13P1.124	MAL13P1.124	PF3D7_1322200	P. falciparum 3D7	Pf3D7_13	conserved Plasmodium protein, unknown function	3435	0	402038	8.3	N			Y	Y				-1.8248	0.068651	0.0103704
PF11_0290	PF11_0290	PF3D7_1127900	P. falciparum 3D7	Pf3D7_11	conserved Plasmodium protein, unknown function	409	0	48258	4.33	N	Y							-0.478861	-0.0533686	0.00852556
PFE0090we1s1	PFE0090w	PF3D7_0501800	P. falciparum 3D7	Pf3D7_05	chromosome assembly factor 1	1076	0	125357	4.64	N		Y		Y				0.0130611	-2.02272	-0.00411823
PF14_0013e2s1	PF14_0013	PF3D7_1401100	P. falciparum 3D7	Pf3D7_14	DnaJ protein, putative	492	0	57094	4.63	N		Y						-1.66249	-0.224657	-0.00635289
MAL7P1.29_3o3	MAL7P1.29	PF3D7_0709900	P. falciparum 3D7	Pf3D7_07	conserved Plasmodium membrane protein, unknown function	2310	4	274026	9.82	N								-0.140732	0.291145	-0.010694
PFE0070w_1o2	PFE0070w	PF3D7_0501400	P. falciparum 3D7	Pf3D7_05	interspersed repeat antigen	1720	0	189520	4.16	N								-1.75608	0.287461	-0.0149304
MAL7P1.108	MAL7P1.108	PF3D7_0720700	P. falciparum 3D7	Pf3D7_07	phosphoinositide-binding protein, putative	2166	4	258429	6.71	N								-2.01784	-1.82162	-0.015992
PFA0195w_1o1	PFA0195w	PF3D7_0103900	P. falciparum 3D7	Pf3D7_01	parasite-infected erythrocyte surface protein	575	1	67802	9.47	Y		Y			Y	Y		-0.399148	1.29085	-0.018793
PF13_0140_1o4	PF13_0140	PF3D7_1324800	P. falciparum 3D7	Pf3D7_13	dihydrofolate synthase/folylpolyglutamate synthase	522	0	60065	6.69	N								-0.882373	0.122953	-0.020005
PF13_0003e1s1	PF13_0003	PF3D7_1300300	P. falciparum 3D7	Pf3D7_13	erythrocyte membrane protein 1, PfEMP1	3346	0	385779	5.58	N			Y			Y		-3.36122	-2.67256	-0.0208873	0.0287343
PF13_0275e2s1	PF13_0275	PF3D7_1353100	P. falciparum 3D7	Pf3D7_13	Plasmodium exported protein, unknown function	285	2	32784	9.71	N	Y	Y		Y				-1.46958	0.262374	-0.021594
PFB0150ce2s3	PFB0150c	PF3D7_0203100	P. falciparum 3D7	Pf3D7_02	protein kinase, putative	2485	0	293771	7.21	N		Y						-1.11528	-0.277372	-0.030359
PFI1770w_2o2	PFI1770w	PF3D7_0936600	P. falciparum 3D7	Pf3D7_09	Plasmodium exported protein (PHISTb), unknown function	297	0	34909	6.86	N	Y					Y		0.147025	0.0506948	-0.0362618
PF11_0358-e2s2	PF11_0358	PF3D7_1134700	P. falciparum 3D7	Pf3D7_11	DNA-directed RNA polymerase 1, subunit 2, putative	1517	0	175534	9.2	N				Y	Y			-0.470024	0.128585	-0.0450747
PF14_0666_3o3	PF14_0666	PF3D7_1469800	P. falciparum 3D7	Pf3D7_14	conserved Plasmodium protein, unknown function	215	0	25169	5.7	N								-0.234679	0.471116	-0.0492698
PF14_0099_1o7	PF14_0099	PF3D7_1410100	P. falciparum 3D7	Pf3D7_14	alpha/beta hydrolase, putative	349	1	41484	6.99	N								-1.45959	0.33565	-0.056258
PFL2100w_1o1	PFL2100w	PF3D7_1243700	P. falciparum 3D7	Pf3D7_12	ubiquitin conjugating enzyme E2, putative	465	0	53969	3.95	N								-1.20014	0.0914406	-0.0737035
PFL2535w_2o2	PFL2535w	PF3D7_1252700	P. falciparum 3D7	Pf3D7_12	Plasmodium exported protein (PHISTb), unknown function	450	0	51985	6.4	N			Y			Y		-0.920213	-0.112487	-0.0839962
MAL8P1.69-e3	MAL8P1.69	PF3D7_0818200	P. falciparum 3D7	Pf3D7_08	14-3-3 protein, putative	262	0	30193	4.56	N	Y	Y	Y	Y	Y			-3.48658	-2.64761	-0.0866857	0.0193001
MAL7P1.176-s2	MAL7P1.176	PF3D7_0731500	P. falciparum 3D7	Pf3D7_07	erythrocyte binding antigen-175	1502	1	174589	5.47	Y		Y		Y		Y	Y	-1.59916	-1.83589	-0.0885973
MAL8P1.139-e2s2	MAL8P1.139	PF3D7_0804500	P. falciparum 3D7	Pf3D7_08	conserved Plasmodium membrane protein, unknown function	5910	8	705826	8.82	N	Y		Y					-1.53543	-1.82585	-0.0897188
PFL1545c-e1	PFL1545c	PF3D7_1232100	P. falciparum 3D7	Pf3D7_12	chaperonin, cpn60	718	1	81485	4.71	Y	Y			Y	Y			-0.886413	-2.2339	-0.0932252
PFC0270w_5o5	PFC0270w	PF3D7_0306200	P. falciparum 3D7	Pf3D7_03	activator of Hsp90 ATPase, putative	349	0	41591	4.96	N								0.28557	0.483576	-0.0941027
PFI0630we2s1	PFI0630w	PF3D7_0912900	P. falciparum 3D7	Pf3D7_09	26S proteasome regulatory subunit, putative	338	0	39137	8.56	N	Y							-2.38279	-0.353544	-0.095138
PF11_0156-e1	PF11_0156	PF3D7_1114700	P. falciparum 3D7	Pf3D7_11	serine/threonine protein kinase	699	0	81093	8.02	N								-2.35365	-2.15076	-0.103151
PF08_0137e2s2	PF08_0137	PF3D7_0801000	P. falciparum 3D7	Pf3D7_08	Plasmodium exported protein (PHISTc), unknown function	1219	1	147070	5.86	N				Y		Y		-4.12187	-3.19834	-0.107221	0.013599
MAL8P1.56_1o3	MAL8P1.56	PF3D7_0820600	P. falciparum 3D7	Pf3D7_08	conserved Plasmodium membrane protein, unknown function	455	4	54575	10.4	Y								-0.656808	-0.28236	-0.107734
PFI1295c_2o2	PFI1295c	PF3D7_0926400	P. falciparum 3D7	Pf3D7_09	monocarboxylate transporter, putative	529	11	60709	9.23	N		Y						-2.02291	-0.688661	-0.115551
PF11_0101_1o1	PF11_0101	PF3D7_1108900	P. falciparum 3D7	Pf3D7_11	conserved Plasmodium protein, unknown function	463	0	55434	6.04	N				Y				0.26336	-2.63502	-0.117734
PF08_0097_1o1	PF08_0097	PF3D7_0810400	P. falciparum 3D7	Pf3D7_08	conserved Plasmodium membrane protein, unknown function	603	7	71626	9.12	N								-0.248098	0.308979	-0.125315
PFL0970w_1o1	PFL0970w	PF3D7_1220100	P. falciparum 3D7	Pf3D7_12	pre-mRNA splicing factor, putative	618	0	72537	7.06	N								-2.27953	1.07707	-0.131968
PFD0345c_1o1	PFD0345c	PF3D7_0407000	P. falciparum 3D7	Pf3D7_04	conserved Plasmodium protein, unknown function	405	1	48567	10.21	N								0.021003	-0.0669743	-0.132292
PFI1520w_1o1	PFI1520w	PF3D7_0931300	P. falciparum 3D7	Pf3D7_09	asparagine-rich antigen, putative	305	0	35529	4.58	N								-0.300024	-0.75163	-0.155832
PF10_0029_1o3	PF10_0029	PF3D7_1002500	P. falciparum 3D7	Pf3D7_10	conserved Plasmodium protein, unknown function	187	0	22504	7.02	N								-0.914235	0.254273	-0.159204
MAL13P1.148e3s2	MAL13P1.148	PF3D7_1329100	P. falciparum 3D7	Pf3D7_13	myosin C	2160	0	250292	8.84	N	Y			Y				0.119787	-0.310714	-0.16055
PF14_0315-e2s3	PF14_0315	PF3D7_1433400	P. falciparum 3D7	Pf3D7_14	conserved Plasmodium membrane protein, unknown function	5757	12	682463	8.91	N	Y	Y	Y	Y				-0.236405	0.129545	-0.164638
PF13_0012_1o1	PF13_0012	PF3D7_1302200	P. falciparum 3D7	Pf3D7_13	early transcribed membrane protein 13	229	2	26831	9.67	Y								0.406267	-0.414932	-0.165592
PFA0430ce1s2	PFA0430c	PF3D7_0108700	P. falciparum 3D7	Pf3D7_01	secreted ookinete protein, putative	1152	2	135623	4.98	Y	Y			Y				0.0610205	0.0148376	-0.167125
PFL1010ce1s3	PFL1010c	PF3D7_1221000	P. falciparum 3D7	Pf3D7_12	conserved Plasmodium protein, unknown function	2329	0	271072	6	N	Y			Y		Y		0.496977	-0.0280469	-0.187034
PF13_0064_1o1	PF13_0064	PF3D7_1311600	P. falciparum 3D7	Pf3D7_13	conserved Plasmodium protein, unknown function	613	0	72862	4.46	N			Y					-0.387183	-0.0434858	-0.193609
PF10_0237_1o2	PF10_0237	PF3D7_1024400	P. falciparum 3D7	Pf3D7_10	conserved Plasmodium protein, unknown function	502	0	59365	6.17	N								-1.91198	0.383923	-0.195968
PF13_0210e1s1	PF13_0210	PF3D7_1337500	P. falciparum 3D7	Pf3D7_13	conserved Plasmodium protein, unknown function	3334	0	393260	5.59	N	Y							-0.569097	-1.63294	-0.196951
PF10_0295_1o1	PF10_0295	PF3D7_1030200	P. falciparum 3D7	Pf3D7_10	conserved Plasmodium protein, unknown function	450	4	51393	9.61	Y		Y						0.364228	-1.36291	-0.198337
PFL0130c-e1	PFL0130c	PF3D7_1202600	P. falciparum 3D7	Pf3D7_12	conserved protein, unknown function	2158	0	251679	7.77	N	Y							-0.327529	0.26421	-0.202907
PFE1000c_1o1	PFE1000c	PF3D7_0519900	P. falciparum 3D7	Pf3D7_05	conserved Plasmodium protein, unknown function	525	1	62825	9.8	Y								-0.219495	-0.141068	-0.205547
MAL8P1.23-s4	MAL8P1.23	PF3D7_0826100	P. falciparum 3D7	Pf3D7_08	ubiquitin-protein ligase 1, putative	8591	2	1005155	4.93	N		Y	Y					0.410536	-2.02917	-0.210917
PF10_0041e1s2	PF10_0041	PF3D7_1003800	P. falciparum 3D7	Pf3D7_10	U5 small nuclear ribonuclear protein, putative	1235	0	142946	4.67	N	Y	Y	Y	Y				-0.157282	-0.457705	-0.222814
PF14_0681e2s1	PF14_0681	PF3D7_1471400	P. falciparum 3D7	Pf3D7_14	diacylglycerol kinase, putative	499	0	57643	9.19	N	Y	Y						-1.28937	-2.46076	-0.241916
PFE0415w_4o4	PFE0415w	PF3D7_0508400	P. falciparum 3D7	Pf3D7_05	transcription factor IIb, putative	360	0	42410	4.64	N								0.0831025	0.300435	-0.246732
PF10_0143e1s2	PF10_0143	PF3D7_1014600	P. falciparum 3D7	Pf3D7_10	transcriptional coactivator ADA2	2578	1	300258	8.95	N	Y	Y		Y				-1.47403	1.12097	-0.255421
PFI0670w_1o1	PFI0670w	PF3D7_0913700	P. falciparum 3D7	Pf3D7_09	conserved Plasmodium protein, unknown function	659	0	78628	8.82	Y		Y						0.186461	1.62917	-0.270652
PF07_0118-s6	PF07_0118	PF3D7_0728100	P. falciparum 3D7	Pf3D7_07	conserved Plasmodium membrane protein, unknown function	5561	4	671124	9.63	N			Y					-2.43133	0.400077	-0.284464
PFA0585w_1o1	PFA0585w	PF3D7_0112100	P. falciparum 3D7	Pf3D7_01	conserved Plasmodium protein, unknown function	163	1	19242	4.92	Y	Y							-0.571279	0.191373	-0.284941
PF08_0107e1s2	PF08_0107	PF3D7_0808600	P. falciparum 3D7	Pf3D7_08	erythrocyte membrane protein 1, PfEMP1	2265	0	256560	5.38	N			Y			Y		-3.04743	0.331735	-0.288876
PFC0130ce1s1	PFC0130c	PF3D7_0302800	P. falciparum 3D7	Pf3D7_03	conserved Plasmodium protein, unknown function	419	0	48081	9.04	N		Y		Y				-0.0673582	-0.0272375	-0.291748
MAL13P1.301-s2	MAL13P1.301	PF3D7_1360500	P. falciparum 3D7	Pf3D7_13	guanylyl cyclase beta	3179	21	376995	9.77	N	Y			Y				-1.99915	-2.10224	-0.293641
PFF1230c_1o1	PFF1230c	PF3D7_0625400	P. falciparum 3D7	Pf3D7_06	conserved Plasmodium protein, unknown function	412	0	48544	5.96	Y	Y							0.0791193	0.539947	-0.295332
PF11_0270e1s1	PF11_0270	PF3D7_1126000	P. falciparum 3D7	Pf3D7_11	threonine -- tRNA ligase, putative	1013	0	119547	9.06	Y	Y	Y	Y	Y	Y			0.263358	-2.07787	-0.302466
PFL1070ce1s1	PFL1070c	PF3D7_1222300	P. falciparum 3D7	Pf3D7_12	endoplasmin homolog precursor, putative	821	0	95019	5.04	Y	Y	Y	Y	Y				-1.84214	1.15243	-0.304203
PFB0775w_1o1	PFB0775w	PF3D7_0216900	P. falciparum 3D7	Pf3D7_02	conserved Plasmodium protein, unknown function	549	0	64575	4.81	N								-1.28778	-1.28299	-0.305628
PF10_0148_1o1	PF10_0148	PF3D7_1015100	P. falciparum 3D7	Pf3D7_10	conserved protein, unknown function	396	0	46791	8.49	N								0.396041	1.6415	-0.316572
PFI0855we1s1	PFI0855w	PF3D7_0917500	P. falciparum 3D7	Pf3D7_09	conserved Plasmodium protein, unknown function	681	0	79676	6.46	N	Y							-0.561167	-2.80667	-0.320638
PF13_0161e1s2	PF13_0161	PF3D7_1327300	P. falciparum 3D7	Pf3D7_13	conserved Plasmodium protein, unknown function	1795	0	205479	9.91	N	Y							-0.416727	-0.440678	-0.321107
MAL13P1.329_1o3	MAL13P1.329	PF3D7_1365700	P. falciparum 3D7	Pf3D7_13	conserved Plasmodium membrane protein, unknown function	408	6	47021	8.8	N			Y					-0.596097	-0.160502	-0.335135
PFL2440w-e2s2	PFL2440w	PF3D7_1250800	P. falciparum 3D7	Pf3D7_12	DNA repair protein rhp16, putative	1647	0	192174	8.87	N	Y		Y			Y		-0.634108	-2.10051	-0.346125
PF10_0092-e3	PF10_0092	PF3D7_1009500	P. falciparum 3D7	Pf3D7_10	metallopeptidase, putative	375	0	43789	9.56	N								0.110259	-0.0571041	-0.35193
MAL13P1.346e1s2	MAL13P1.346	PF3D7_1368800	P. falciparum 3D7	Pf3D7_13	DNA repair endonuclease, putative	1700	0	204535	7.8	N			Y					-0.579228	-0.288923	-0.362322
MAL8P1.206_2o2	MAL8P1.206	PF3D7_0831400	P. falciparum 3D7	Pf3D7_08	Plasmodium exported protein, unknown function	302	1	36414	5.99	Y						Y		-2.32503	-1.64384	-0.362703
PF13_0182-s1	PF13_0182	PF3D7_1333200	P. falciparum 3D7	Pf3D7_13	ubiquitin-activating enzyme	1838	3	218528	9.29	Y			Y					0.158207	0.662455	-0.363394
PF11_0175e4s1	PF11_0175	PF3D7_1116800	P. falciparum 3D7	Pf3D7_11	heat shock protein 101	906	1	102875	9.66	Y	Y	Y	Y	Y	Y			-2.81122	-2.31022	-0.364856
PFD0100c	PFD0100c	PF3D7_0402200	P. falciparum 3D7	Pf3D7_04	surface-associated interspersed gene 4.1, (SURFIN4.1)	2156	0	258383	6.08	N			Y					-0.537105	0.276913	-0.365674
PF11_0232e1s1	PF11_0232	PF3D7_1122400	P. falciparum 3D7	Pf3D7_11	conserved Plasmodium protein, unknown function	851	0	101939	5.24	N	Y		Y					-2.45566	-2.87507	-0.36616
PF11_0292_2o3	PF11_0292	PF3D7_1128100	P. falciparum 3D7	Pf3D7_11	cochaperone prefoldin complex subunit, putative	248	0	29142	5.06	N								-2.52636	1.76685	-0.366762
PF13_0226_1o1	PF13_0226	PF3D7_1341800	P. falciparum 3D7	Pf3D7_13	conserved Plasmodium protein, unknown function	462	0	53721	4.74	N			Y					0.289774	-1.82846	-0.369284
PF11_0395e1s5	PF11_0395	PF3D7_1138400	P. falciparum 3D7	Pf3D7_11	guanylyl cyclase	4226	19	496026	9.23	N	Y		Y	Y				0.295629	-0.0201283	-0.384802
PF11_0192_1o1	PF11_0192	PF3D7_1118600	P. falciparum 3D7	Pf3D7_11	histone acetyltransferase, putative	608	0	71135	6.14	N				Y				-1.09154	-2.37222	-0.386772
PF11_0395e1s3	PF11_0395	PF3D7_1138400	P. falciparum 3D7	Pf3D7_11	guanylyl cyclase	4226	19	496026	9.23	N	Y		Y	Y				-0.0443787	-2.62283	-0.405749
PF10_0133-s1	PF10_0133	PF3D7_1013600	P. falciparum 3D7	Pf3D7_10	conserved Plasmodium protein, unknown function	2238	0	269275	8.83	N		Y			Y			-1.15811	-1.15355	-0.420455
PF11_0373_5o5	PF11_0373	PF3D7_1136200	P. falciparum 3D7	Pf3D7_11	conserved Plasmodium protein, unknown function	679	0	76571	5.54	Y								-0.0510813	-0.159956	-0.436847
PF07_0064_1o1	PF07_0064	PF3D7_0715800	P. falciparum 3D7	Pf3D7_07	drug/metabolite exporter, drug/metabolite transporter	434	9	50250	9.12	N								-0.216014	-1.07585	-0.441647
PFL0470we1s1	PFL0470w	PF3D7_1209400	P. falciparum 3D7	Pf3D7_12	conserved Plasmodium protein, unknown function	792	0	91852	6.41	N		Y		Y				-0.22415	-0.431526	-0.443921
PF14_0345-e2	PF14_0345b	PF3D7_1436500	P. falciparum 3D7	Pf3D7_14	conserved protein, unknown function	431	0	49915	9.95	N								-0.404932	-0.443151	-0.445515
PF10_0264e2s1	PF10_0264	PF3D7_1026800	P. falciparum 3D7	Pf3D7_10	40S ribosomal protein S2B, putative	263	0	29856	6.15	N	Y	Y		Y	Y			-3.02407	-2.37565	-0.466287
PFE1375c_6o10	PFE1375c	PF3D7_0527600	P. falciparum 3D7	Pf3D7_05	conserved Plasmodium protein, unknown function	448	0	52051	6.7	N								-1.07319	-2.66741	-0.471665
MAL13P1.103	MAL13P1.103	PF3D7_1319400	P. falciparum 3D7	Pf3D7_13	conserved Plasmodium protein, unknown function	1070	0	127671	7.51	N	Y							-1.25415	-0.362078	-0.474086
PF13_0192_2o2	PF13_0192	PF3D7_1334500	P. falciparum 3D7	Pf3D7_13	conserved Plasmodium protein, unknown function	633	2	75558	4.91	N								-1.38302	-2.10148	-0.492445
PF13_0012	PF13_0012	PF3D7_1302200	P. falciparum 3D7	Pf3D7_13	early transcribed membrane protein 13	229	2	26831	9.67	Y								0.096327	0.278594	-0.498069
PF14_0114_1o1	PF14_0114	PF3D7_1411600	P. falciparum 3D7	Pf3D7_14	GTP binding protein, putative	627	0	73231	8.11	N								0.284269	-0.378071	-0.503193
PFB0315w-s1	PFB0315w	PF3D7_0207100	P. falciparum 3D7	Pf3D7_02	conserved Plasmodium protein, unknown function	1745	0	207848	9.83	N	Y							-1.1348	-2.18928	-0.509039
PF14_0647-e3s2	PF14_0647	PF3D7_1467900	P. falciparum 3D7	Pf3D7_14	conserved Plasmodium protein, unknown function	1656	0	196058	6.91	N	Y							0.434696	-2.3949	-0.509558
PFA0205w_2o2	PFA0205w	PF3D7_0104100	P. falciparum 3D7	Pf3D7_01	conserved Plasmodium membrane protein, unknown function	791	5	92738	8.49	N			Y					-1.64075	1.3432	-0.513656
PFL2540w_2o2	PFL2540w	PF3D7_1252800	P. falciparum 3D7	Pf3D7_12	Plasmodium exported protein (PHISTb), unknown function	626	1	74753	5.13	N						Y		-0.730445	0.389161	-0.51699
PFD1060we1s3	PFD1060w	PF3D7_0422500	P. falciparum 3D7	Pf3D7_04	u5 small nuclear ribonucleoprotein-specific protein, putative	2874	0	337913	5.53	N	Y	Y	Y	Y				0.0526509	-2.85561	-0.526316
PFI0695c_1o4	PFI0695c	PF3D7_0914200	P. falciparum 3D7	Pf3D7_09	phospholipid or glycerol acyltransferase, putative	418	3	49339	9.31	N				Y				-1.6127	-1.82417	-0.529262
PF13_0274_1o3	PF13_0274	PF3D7_1352800	P. falciparum 3D7	Pf3D7_13	vacuolar fusion protein MON1, putative	884	0	103839	4.57	N	Y							-0.419437	-0.206079	-0.537809
PF11_0356-s2	PF11_0356	PF3D7_1134500	P. falciparum 3D7	Pf3D7_11	alpha/beta hydrolase, putative	1744	2	210541	10.09	N			Y					0.508726	0.0290939	-0.539849
PF14_0642_1o1	PF14_0642	PF3D7_1467400	P. falciparum 3D7	Pf3D7_14	organelle ribosomal protein L22/L17 precursor, putative	294	1	35196	10.46	Y								-1.64507	-0.338433	-0.540475
PF13_0301	PF13_0301	PF3D7_1356300	P. falciparum 3D7	Pf3D7_13	ubiquitin conjugating enzyme, putative	202	0	22883	5.13	N		Y			Y			-2.85974	-2.43723	-0.554618
MAL8P1.60e15s1	MAL8P1.60	PF3D7_0819800	P. falciparum 3D7	Pf3D7_08	conserved Plasmodium protein, unknown function	1408	0	170280	6.79	N			Y					-1.54141	1.73817	-0.555529
PFD0235c_1o2	PFD0235c	PF3D7_0404800	P. falciparum 3D7	Pf3D7_04	conserved Plasmodium protein, unknown function	567	0	67079	9.81	Y	Y		Y					-1.06953	0.200997	-0.565673
MAL13P1.19e1s1	MAL13P1.19	PF3D7_1303800	P. falciparum 3D7	Pf3D7_13	conserved Plasmodium protein, unknown function	9271	2	1111804	9.34	N	Y		Y					-0.64927	-0.299425	-0.571048
MAL7P1.29-e1s2	MAL7P1.29	PF3D7_0709900	P. falciparum 3D7	Pf3D7_07	conserved Plasmodium membrane protein, unknown function	2310	4	274026	9.82	N								0.107413	-2.33491	-0.575668
MAL13P1.323e1s3	MAL13P1.323	PF3D7_1364400	P. falciparum 3D7	Pf3D7_13	conserved Plasmodium protein, unknown function	3265	2	386335	8.78	N	Y	Y	Y	Y				-1.34621	-2.26572	-0.576922
PF14_0216_1o1	PF14_0216	PF3D7_1422600	P. falciparum 3D7	Pf3D7_14	conserved Plasmodium protein, unknown function	641	0	75241	7.98	N								-0.540272	-0.214537	-0.583836
PF07_0029-e2	PF07_0029	PF3D7_0708400	P. falciparum 3D7	Pf3D7_07	heat shock protein 90	745	0	86167	4.65	N	Y	Y	Y	Y	Y			-1.9245	1.12254	-0.584858
PF13_0040-e2	PF13_0040	PF3D7_1307600	P. falciparum 3D7	Pf3D7_13	DNA-directed RNA polymerase alpha chain, putative	619	0	74021	5.98	Y								-0.914064	-0.0775878	-0.585439
PFI0010ce2s1	PFI0010c	PF3D7_0900200	P. falciparum 3D7	Pf3D7_09	rifin	376	1	42046	9.43	N			Y			Y		-2.57936	-2.97038	-0.589055
PF08_0140e2s1	PF08_0140	PF3D7_0800300	P. falciparum 3D7	Pf3D7_08	erythrocyte membrane protein 1, PfEMP1	2980	0	340615	5.47	N			Y			Y		0.147621	0.347516	-0.591619
PFL0600w_1o1	PFL0600w	PF3D7_1212100	P. falciparum 3D7	Pf3D7_12	conserved Plasmodium protein, unknown function	558	1	66488	10.08	Y	Y			Y				0.22759	0.156122	-0.599601
PFA0175w_2o7	PFA0175w	PF3D7_0103500	P. falciparum 3D7	Pf3D7_01	conserved Plasmodium protein, unknown function	1823	1	219417	9.06	N								-2.16431	-1.85955	-0.613185
PFB0250w_1o1	PFB0250w	PF3D7_0205600	P. falciparum 3D7	Pf3D7_02	conserved Plasmodium protein, unknown function	635	0	76451	5.6	N								-0.970316	-0.296588	-0.633975
PF14_0494e1s2	PF14_0494	PF3D7_1451900	P. falciparum 3D7	Pf3D7_14	small subunit rRNA processing factor, putative	1029	0	120669	8.25	N	Y				Y			-0.27883	-3.01977	-0.660696
PF11_0288_1o3	PF11_0288	PF3D7_1127700	P. falciparum 3D7	Pf3D7_11	conserved Plasmodium protein, unknown function	447	1	53075	5.88	N								-0.665809	-0.799065	-0.663819
PF11_0118_1o2	PF11_0118	PF3D7_1111200	P. falciparum 3D7	Pf3D7_11	conserved Plasmodium protein, unknown function	594	0	72526	6.29	N								-2.00885	-0.160369	-0.681351
PF14_0384e1s1	PF14_0384	PF3D7_1440500	P. falciparum 3D7	Pf3D7_14	allantoicase, putative	553	0	64800	7.98	N	Y			Y				-1.12329	-0.687675	-0.685757
PF08_0089e1s2	PF08_0089	PF3D7_0812100	P. falciparum 3D7	Pf3D7_08	conserved Plasmodium protein, unknown function	2651	2	314497	8.17	N			Y					-1.63927	-2.55774	-0.694662
PF13_0025_1o1	PF13_0025	PF3D7_1305100	P. falciparum 3D7	Pf3D7_13	conserved Plasmodium protein, unknown function	420	1	50565	10.27	Y			Y					-0.0646235	0.0425461	-0.696046
PFC0720we1s1	PFC0720w	PF3D7_0316500	P. falciparum 3D7	Pf3D7_03	conserved Plasmodium protein, unknown function	461	0	54678	7.29	N			Y	Y				0.361725	0.29574	-0.698076
PFL1060c_1o1	PFL1060c	PF3D7_1222000	P. falciparum 3D7	Pf3D7_12	conserved protein, unknown function	569	1	65693	9.53	Y								-0.272934	-0.372704	-0.704502
PFD0995ce1s2	PFD0995c	PF3D7_0420700	P. falciparum 3D7	Pf3D7_04	erythrocyte membrane protein 1, PfEMP1	2152	0	247612	5.2	N			Y			Y		-1.99728	-0.655785	-0.714717
PFF0785w_1o5	PFF0785w	PF3D7_0616200	P. falciparum 3D7	Pf3D7_06	Ndc80 homologue, putative	591	0	69876	5.23	N				Y				-0.295815	0.378058	-0.717993
PFB0075c_2o2	PFB0075c	PF3D7_0201500	P. falciparum 3D7	Pf3D7_02	Plasmodium exported protein (hyp9), unknown function	254	2	29624	9.07	Y						Y		0.270954	-2.36643	-0.723052
PF10_0013e2s1	PF10_0013	PF3D7_1001000	P. falciparum 3D7	Pf3D7_10	Plasmodium exported protein (hyp12), unknown function	231	0	27617	9.39	Y				Y				-1.75427	1.42506	-0.743867
PF10_0211e1s3	PF10_0211	PF3D7_1021700	P. falciparum 3D7	Pf3D7_10	conserved Plasmodium membrane protein, unknown function	6934	5	830204	9.51	N			Y					-1.61797	-2.71795	-0.74895
PFI0955w_1o1	PFI0955w	PF3D7_0919500	P. falciparum 3D7	Pf3D7_09	sugar transporter, putative	476	11	56073	8.52	N				Y				-1.29753	1.3058	-0.755683
PF14_0632-e1s2	PF14_0632	PF3D7_1466300	P. falciparum 3D7	Pf3D7_14	26S proteasome regulatory subunit, putative	1172	0	132768	4.9	N	Y	Y	Y		Y			-1.13811	-0.75476	-0.758255
PFD0255w_9o9	PFD0255w	PF3D7_0405200	P. falciparum 3D7	Pf3D7_04	ag-1 blood stage membrane protein homologue	579	0	69104	5.45	N								-1.45267	0.0567783	-0.758397
MAL7P1.138e1s1	MAL7P1.138	PF3D7_0725100	P. falciparum 3D7	Pf3D7_07	conserved Plasmodium membrane protein, unknown function	1576	5	190801	9.02	N	Y		Y					-0.488274	-0.299287	-0.76059
PF14_0196	PF14_0196	PF3D7_1420200	P. falciparum 3D7	Pf3D7_14	tetratricopeptide repeat family protein, putative	1245	0	148027	6.98	N			Y					-0.425513	-1.9302	-0.76162
PFC0810ce3s1	PFC0810c	PF3D7_0318300	P. falciparum 3D7	Pf3D7_03	conserved Plasmodium protein, unknown function	1119	1	132985	6.62	Y	Y	Y		Y				0.171091	-2.01225	-0.76399
PF11_0513_2o2	PF11_0513	PF3D7_1149600	P. falciparum 3D7	Pf3D7_11	DnaJ protein, putative	714	1	83121	9.02	N						Y		-1.61985	-0.939698	-0.768006
PF14_0170e1s1	PF14_0170	PF3D7_1417200	P. falciparum 3D7	Pf3D7_14	NOT family protein, putative	4466	0	519832	7.26	N		Y	Y					-0.769469	-0.101084	-0.768185
PF14_0626e5s2	PF14_0626	PF3D7_1465800	P. falciparum 3D7	Pf3D7_14	dynein beta chain, putative	6485	0	773120	7.01	N			Y	Y				-0.773262	0.0453307	-0.772312
PF11_0162e1s1	PF11_0162	PF3D7_1115400	P. falciparum 3D7	Pf3D7_11	cysteine proteinase falcipain 3	492	1	56667	6.97	N	Y			Y				-0.733149	0.321199	-0.772673
PF14_0690-e1s3	PF14_0690	PF3D7_1472200	P. falciparum 3D7	Pf3D7_14	histone deacetylase, putative	2251	3	268987	9.35	N	Y			Y				-0.522218	-1.69554	-0.773201
MAL8P1.23-s9	MAL8P1.23	PF3D7_0826100	P. falciparum 3D7	Pf3D7_08	ubiquitin-protein ligase 1, putative	8591	2	1005155	4.93	N		Y	Y					-0.937814	0.148177	-0.780538
PFI0345we1s2	PFI0345w	PF3D7_0907200	P. falciparum 3D7	Pf3D7_09	GTPase activator, putative	1133	0	134349	6.55	N	Y							-0.0210018	-0.376393	-0.789581
PFE0380ce1s1	PFE0380c	PF3D7_0507700	P. falciparum 3D7	Pf3D7_05	nuclear pore associated protein (NPL4), putative	531	0	62576	6.91	N	Y	Y		Y				-0.999482	-1.60567	-0.803466
MAL13P1.133-e3	MAL13P1.133	PF3D7_1324300	P. falciparum 3D7	Pf3D7_13	conserved Plasmodium membrane protein, unknown function	5415	5	658979	9.75	N								-1.19327	1.05877	-0.80666
PF11_0395e1s4	PF11_0395	PF3D7_1138400	P. falciparum 3D7	Pf3D7_11	guanylyl cyclase	4226	19	496026	9.23	N	Y		Y	Y				0.217296	-0.0500393	-0.808068
PF10_0143e1s3	PF10_0143	PF3D7_1014600	P. falciparum 3D7	Pf3D7_10	transcriptional coactivator ADA2	2578	1	300258	8.95	N	Y	Y		Y				0.185833	-2.36007	-0.813984
MAL13P1.234-e1s4	MAL13P1.234	PF3D7_1346400	P. falciparum 3D7	Pf3D7_13	conserved Plasmodium protein, unknown function	5988	0	697058	7.85	N	Y		Y					0.437613	0.114508	-0.847
MAL7P1.29-e2	MAL7P1.29	PF3D7_0709900	P. falciparum 3D7	Pf3D7_07	conserved Plasmodium membrane protein, unknown function	2310	4	274026	9.82	N								0.366966	0.111548	-0.847904
PFA0110we2s2	PFA0110w	PF3D7_0102200	P. falciparum 3D7	Pf3D7_01	ring-infected erythrocyte surface antigen	1085	0	126522	4.13	N	Y	Y		Y		Y	Y	-0.734751	0.910635	-0.850817
PFE0515w_1o1	PFE0515w	PF3D7_0510400	P. falciparum 3D7	Pf3D7_05	conserved Plasmodium protein, unknown function	439	0	51917	5.4	N								-0.522112	-1.73676	-0.864652
PF10_0215e2s1	PF10_0215	PF3D7_1022200	P. falciparum 3D7	Pf3D7_10	conserved Plasmodium membrane protein, unknown function	629	12	74846	9.91	N								-1.74052	-2.51783	-0.870449
PF13_0319_1o1	PF13_0319	PF3D7_1360400	P. falciparum 3D7	Pf3D7_13	conserved Plasmodium protein, unknown function	313	0	36774	4.22	N								0.367688	0.287718	-0.872316
PFI0595c_1o1	PFI0595c	PF3D7_0912200	P. falciparum 3D7	Pf3D7_09	conserved Plasmodium membrane protein, unknown function	453	7	54276	9.58	Y								-1.44156	-0.326283	-0.883415
PFC0835c_3o3	PFC0835c	PF3D7_0318900	P. falciparum 3D7	Pf3D7_03	conserved protein, unknown function	440	2	53116	9.57	Y								-1.63163	-0.0574221	-0.892965
PFI0240c-e1s1	PFI0240c	PF3D7_0904900	P. falciparum 3D7	Pf3D7_09	Cu2 -transporting ATPase, putative	2563	6	298811	5.46	N								-0.0273877	-0.267196	-0.89967
PF13_0014-e1	PF13_0014	PF3D7_1302800	P. falciparum 3D7	Pf3D7_13	40S ribosomal protein S7, putative	194	0	22481	10.46	N	Y	Y	Y	Y	Y			-2.81058	-2.45285	-0.906365
PFE0190c_2o2	PFE0190c	PF3D7_0503900	P. falciparum 3D7	Pf3D7_05	conserved Plasmodium protein, unknown function	662	1	78419	9.2	N								0.120203	-0.167557	-0.907173
PF13_0290_1o1	PF13_0290	PF3D7_1354900	P. falciparum 3D7	Pf3D7_13	conserved Plasmodium protein, unknown function	637	0	76566	5.45	N								-1.88987	-2.2696	-0.909344
PFD0225w-s3	PFD0225w	PF3D7_0404600	P. falciparum 3D7	Pf3D7_04	conserved Plasmodium membrane protein, unknown function	4138	4	490305	7.02	N			Y					0.128902	-0.381747	-0.931091
PF13_0153e1s1	PF13_0153	PF3D7_1328500	P. falciparum 3D7	Pf3D7_13	alpha/beta-hydrolase, putative	1004	0	115890	5.63	N		Y						-0.609164	-2.62904	-0.932093
PF11_0008e1s1	PF11_0008	PF3D7_1100200	P. falciparum 3D7	Pf3D7_11	erythrocyte membrane protein 1, PfEMP1	2994	1	345692	5.51	N			Y			Y		-2.51854	-0.517322	-0.933896
PFE1120w-e3s5	PFE1120w	PF3D7_0522400	P. falciparum 3D7	Pf3D7_05	conserved Plasmodium protein, unknown function	9307	2	1117197	9.79	N	Y	Y	Y	Y				-0.253463	-2.48291	-0.93879
PF07_0057_1o1	PF07_0057	PF3D7_0714500	P. falciparum 3D7	Pf3D7_07	transcription elongation factor s-II, putative	403	0	47353	8.11	N				Y	Y			0.172039	-0.94871	-0.961047
PFL0545w-e3s1	PFL0545w	PF3D7_1211000	P. falciparum 3D7	Pf3D7_12	kinesin-like protein, putative	1844	0	214401	9.16	N								-0.0175387	-2.40034	-0.961502
PFA0170ce1s1	PFA0170c	PF3D7_0103400	P. falciparum 3D7	Pf3D7_01	zinc-carboxypeptidase, putative	1620	0	191999	8.79	N		Y		Y				-1.51904	-2.0155	-0.986199
PFC0550w_1o4	PFC0550w	PF3D7_0313100	P. falciparum 3D7	Pf3D7_03	ubiquitin-protein ligase, putative	807	0	96887	9.23	Y								-1.56266	-0.812621	-0.986497
PFI0525w_1o1	PFI0525w	PF3D7_0910800	P. falciparum 3D7	Pf3D7_09	nucleotide binding protein, putative	447	1	51003	7.58	Y	Y							-0.369569	1.57942	-0.987849
PF14_0345-e1s1	PF14_0345a	PF3D7_1436400	P. falciparum 3D7	Pf3D7_14	conserved protein, unknown function	1264	0	153331	9.21	N								-1.9846	-2.09031	-1.0166
PFC0250c_1o1	PFC0250c	PF3D7_0305600	P. falciparum 3D7	Pf3D7_03	AP endonuclease (DNA-[apurinic or apyrimidinic site] lyase), putative	617	0	72444	8.7	N								0.479888	0.864411	-1.0262
PFI0240c-e1s2	PFI0240c	PF3D7_0904900	P. falciparum 3D7	Pf3D7_09	Cu2 -transporting ATPase, putative	2563	6	298811	5.46	N								-1.675	-1.80609	-1.02787
PFE1120w-e3s6	PFE1120w	PF3D7_0522400	P. falciparum 3D7	Pf3D7_05	conserved Plasmodium protein, unknown function	9307	2	1117197	9.79	N	Y	Y	Y	Y				-1.32249	0.605843	-1.03253
PF11_0165e1s1	PF11_0165	PF3D7_1115700	P. falciparum 3D7	Pf3D7_11	cysteine proteinase falcipain 2a	484	1	55928	7.49	N				Y				-1.04174	0.766154	-1.04793
PFB0895ce1s1	PFB0895c	PF3D7_0219600	P. falciparum 3D7	Pf3D7_02	replication factor C subunit 1, putative	904	0	104186	9.55	N	Y	Y		Y				-1.65474	1.60884	-1.05621
PFE1120w-e3s3	PFE1120w	PF3D7_0522400	P. falciparum 3D7	Pf3D7_05	conserved Plasmodium protein, unknown function	9307	2	1117197	9.79	N	Y	Y	Y	Y				-0.271374	-2.44891	-1.05715
PFE0055ce3s1	PFE0055c	PF3D7_0501100.1	P. falciparum 3D7	Pf3D7_05	heat shock protein 40, type II	402	1	46367	8.03	N	Y			Y	Y			-2.08329	0.0342317	-1.05928
PFI1425w-e2	PFI1425w	PF3D7_0929000	P. falciparum 3D7	Pf3D7_09	conserved Plasmodium protein, unknown function	397	0	46799	5.63	N								-0.471304	-0.307766	-1.06371
PFL0405we3s1	PFL0405w	PF3D7_1208100	P. falciparum 3D7	Pf3D7_12	conserved Plasmodium protein, unknown function	4469	2	533655	9.38	N		Y						-1.22148	0.867086	-1.0641
PFC0635ce1s1	PFC0635c	PF3D7_0315100	P. falciparum 3D7	Pf3D7_03	translation initiation factor 4E	227	0	26948	8.58	N	Y			Y	Y			-4.50858	-2.63393	-1.06952	0.0306685
MAL7P1.134e2s3	MAL7P1.134	PF3D7_0724700	P. falciparum 3D7	Pf3D7_07	conserved Plasmodium protein, unknown function	3489	0	420680	8.78	N			Y					-1.11983	1.03052	-1.07184
PFE1120w-e4s3	PFE1120w	PF3D7_0522400	P. falciparum 3D7	Pf3D7_05	conserved Plasmodium protein, unknown function	9307	2	1117197	9.79	N	Y	Y	Y	Y				-1.29575	-0.333715	-1.07218
PFL1605w-s2	PFL1605w	PF3D7_1233300	P. falciparum 3D7	Pf3D7_12	pentatricopeptide repeat protein, putative	1413	0	169564	7.94	N			Y					-0.687417	0.133764	-1.07525
MAL13P1.107-s1	MAL13P1.107	PF3D7_1319900	P. falciparum 3D7	Pf3D7_13	conserved Plasmodium protein, unknown function	1486	0	178553	8.23	Y	Y		Y					-0.0889177	-1.86024	-1.07693
PFL1055c_1o1	PFL1055c	PF3D7_1221900	P. falciparum 3D7	Pf3D7_12	conserved Plasmodium membrane protein, unknown function	859	5	101144	8.73	N								0.202937	0.0491936	-1.08916
PF11_0412	PF11_0412	PF3D7_1140100	P. falciparum 3D7	Pf3D7_11	vacuolar ATP synthase subunit f, putative	128	0	14624	6.52	N	Y			Y				-3.57259	-2.69428	-1.10231
PF07_0094_1o1	PF07_0094	PF3D7_0722800	P. falciparum 3D7	Pf3D7_07	conserved Plasmodium protein, unknown function	579	0	66302	8.26	Y								-1.06251	0.662423	-1.13087
PF07_0004e2s1	PF07_0004	PF3D7_0701900	P. falciparum 3D7	Pf3D7_07	Plasmodium exported protein, unknown function	964	3	112698	8.67	N			Y	Y		Y		-1.05262	-0.140187	-1.13451
PF13_0013_1o1	PF13_0013	PF3D7_1302600	P. falciparum 3D7	Pf3D7_13	deoxyhypusine hydroxylase	411	0	46451	4.72	N								-0.0714185	-0.224695	-1.14985
PFC0170ce1s1	PFC0170c	PF3D7_0303700	P. falciparum 3D7	Pf3D7_03	dihydrolipoamide acyltransferase, putative	448	0	50991	5.28	N	Y	Y		Y				-0.140162	-0.531215	-1.15486
PF14_0327e1s1	PF14_0327	PF3D7_1434600	P. falciparum 3D7	Pf3D7_14	methionine aminopeptidase 2	628	0	71744	8.54	N	Y		Y	Y	Y			0.0932423	-1.94688	-1.16165
PFL2260w_2o2	PFL2260w	PF3D7_1247100	P. falciparum 3D7	Pf3D7_12	conserved Plasmodium protein, unknown function	247	0	28561	6.79	N								-0.761369	0.719227	-1.16881
PF13_0091_1o1	PF13_0091	PF3D7_1316500	P. falciparum 3D7	Pf3D7_13	conserved Plasmodium protein, unknown function	906	0	106124	8.35	N				Y				-1.40351	-0.408258	-1.18126
PFD0170c_1o2	PFD0170c	PF3D7_0403600	P. falciparum 3D7	Pf3D7_04	conserved Plasmodium protein, unknown function	768	0	89433	5.4	N								-1.11962	-2.15659	-1.18627
PF14_0626e4s2	PF14_0626	PF3D7_1465800	P. falciparum 3D7	Pf3D7_14	dynein beta chain, putative	6485	0	773120	7.01	N			Y	Y				-0.788126	0.431698	-1.18875
PFI1425w_2o2	PFI1425w	PF3D7_0929000	P. falciparum 3D7	Pf3D7_09	conserved Plasmodium protein, unknown function	397	0	46799	5.63	N								0.240149	-0.396873	-1.19206
PFB0465c-e2	PFB0465c	PF3D7_0210300	P. falciparum 3D7	Pf3D7_02	monocarboxylate transporter, putative	457	12	51862	8.37	Y								-1.30574	-0.862586	-1.19799
MAL7P1.153_2o2	MAL7P1.153	PF3D7_0728200	P. falciparum 3D7	Pf3D7_07	actin-like protein, putative	552	1	65542	5.56	N								-1.01845	-1.0924	-1.19897
PF10_0319_1o1	PF10_0319	PF3D7_1032700	P. falciparum 3D7	Pf3D7_10	conserved Plasmodium protein, unknown function	553	0	65544	4.12	N								-0.707173	-1.80848	-1.20183
PF11_0161e1s1	PF11_0161	PF3D7_1115300	P. falciparum 3D7	Pf3D7_11	cysteine proteinase falcipain 2b	482	1	55804	8.12	N				Y				-1.07261	-1.14097	-1.21656
PF11_0512-e2	PF11_0512	PF3D7_1149500	P. falciparum 3D7	Pf3D7_11	ring-infected erythrocyte surface antigen 2	803	1	95493	9.38	N						Y		-1.66522	-0.347878	-1.22249
PF11_0225e1s1	PF11_0225	PF3D7_1121700	P. falciparum 3D7	Pf3D7_11	ABC transporter GCN20	815	0	95376	7	N	Y	Y			Y			-0.376922	1.06061	-1.22526
PFD0595w_1o1	PFD0595w	PF3D7_0412000	P. falciparum 3D7	Pf3D7_04	conserved Apicomplexan protein, unknown function	778	2	92197	4.95	N								0.0780444	-0.732327	-1.22623
MAL8P1.139-e2s3	MAL8P1.139	PF3D7_0804500	P. falciparum 3D7	Pf3D7_08	conserved Plasmodium membrane protein, unknown function	5910	8	705826	8.82	N	Y		Y					0.142801	0.0326196	-1.22678
MAL13P1.173_1o1	MAL13P1.173	PF3D7_1334400	P. falciparum 3D7	Pf3D7_13	MSP7-like protein	309	0	36384	9.08	Y							Y	-0.232772	0.361343	-1.24103
MAL8P1.157_1o3	MAL8P1.157	PF3D7_0801700	P. falciparum 3D7	Pf3D7_08	ubiquitin-like protease 1 homolog, Ulp1 homolog, putative	1784	0	210882	6.59	N			Y					-2.30825	-0.026323	-1.24151
MAL7P1.203_3o8	MAL7P1.203	PF3D7_0706100	P. falciparum 3D7	Pf3D7_07	conserved Plasmodium protein, unknown function	1526	1	183854	6.5	Y								-0.410252	0.992483	-1.25004
PFC0110w_1o9	PFC0110w	PF3D7_0302200	P. falciparum 3D7	Pf3D7_03	cytoadherence linked asexual protein 3.2	1416	0	167491	7.16	Y			Y	Y	Y		Y	-0.0328727	-0.835466	-1.2508
PFF1215w_1o1	PFF1215w	PF3D7_0625100	P. falciparum 3D7	Pf3D7_06	sphingomyelin synthase, putative	399	6	46661	8.56	N								-2.41147	-2.26553	-1.25673
PFB0965c_1o1	PFB0965c	PF3D7_0221600	P. falciparum 3D7	Pf3D7_02	Plasmodium exported protein, unknown function, pseudogene	136	0	15634	4.36	N						Y		-3.42952	-2.61399	-1.26884
PF07_0087	PF07_0087	PF3D7_0721100	P. falciparum 3D7	Pf3D7_07	conserved Plasmodium protein, unknown function	244	1	29250	8.75	Y				Y	Y			-2.04435	0.304031	-1.26952
PF11_0218_4o4	PF11_0218	PF3D7_1121100	P. falciparum 3D7	Pf3D7_11	conserved Plasmodium protein, unknown function	1544	0	184919	4.74	N	Y				Y			-1.92095	1.64691	-1.27097
PF10_0369e2s1	PF10_0369	PF3D7_1037600	P. falciparum 3D7	Pf3D7_10	DNA repair helicase rad25, putative	886	0	102877	9.77	N			Y					-1.84075	-2.58026	-1.27384
PF10_0401e2s1	PF10_0401	PF3D7_1040800	P. falciparum 3D7	Pf3D7_10	rifin	295	1	32778	9.6	Y			Y			Y		-2.66044	0.502714	-1.27526
PFD0445c-s1	PFD0445c	PF3D7_0409000	P. falciparum 3D7	Pf3D7_04	conserved Plasmodium protein, unknown function	2567	0	312506	9.6	Y			Y					-0.387041	-2.00839	-1.30157
PF14_0407-s2	PF14_0407	PF3D7_1442900	P. falciparum 3D7	Pf3D7_14	guanine nucleotide exchange factor, putative	3384	2	404587	6.49	N	Y	Y	Y	Y				-0.615754	0.625709	-1.31239
PF11_0254_1o3	PF11_0254	PF3D7_1124300	P. falciparum 3D7	Pf3D7_11	conserved Plasmodium protein, unknown function	525	0	62334	4.79	N				Y				0.00540229	0.0103217	-1.33194
PF10_0027_1o1	PF10_0027	PF3D7_1002300	P. falciparum 3D7	Pf3D7_10	conserved Plasmodium protein, unknown function	430	2	49982	6.48	N								-1.17881	-0.66327	-1.33432
PF14_0582_1o5	PF14_0582	PF3D7_1461000	P. falciparum 3D7	Pf3D7_14	conserved Plasmodium protein, unknown function	495	0	59360	5.05	N								-1.64765	-0.757061	-1.34897
MAL7P1.146e5s2	MAL7P1.146	PF3D7_0726400	P. falciparum 3D7	Pf3D7_07	conserved Plasmodium membrane protein, unknown function	4944	8	599331	7.92	N	Y		Y					-3.8972	-0.724307	-1.36635
PF07_0126e1s2	PF07_0126	PF3D7_0730300	P. falciparum 3D7	Pf3D7_07	transcription factor with AP2 domain(s), putative	1331	0	155133	4.71	N		Y	Y	Y	Y			0.179237	-0.332716	-1.36834
PF14_0664-e1s1	PF14_0664	PF3D7_1469600	P. falciparum 3D7	Pf3D7_14	biotin carboxylase subunit of acetyl CoA carboxylase, putative	3367	0	394885	7.76	Y		Y	Y		Y			-2.35851	-2.4301	-1.3694
PF13_0157e1s1	PF13_0157	PF3D7_1327800	P. falciparum 3D7	Pf3D7_13	ribose-phosphate pyrophosphokinase, putative	560	0	64020	7.98	N	Y	Y		Y				-0.0246983	0.194096	-1.38097
PFB0640c-e1s2	PFB0640c	PF3D7_0214100	P. falciparum 3D7	Pf3D7_02	sec31p	1471	0	166711	6.93	N	Y	Y	Y		Y			-0.71998	-2.06416	-1.38593
PF11_0506-s4	PF11_0506	PF3D7_1149000	P. falciparum 3D7	Pf3D7_11	antigen 332, DBL-like protein	6093	0	689288	3.56	N	Y			Y		Y		-1.01986	-0.742848	-1.39234
PFC0875w-e1s1	PFC0875w	PF3D7_0319700	P. falciparum 3D7	Pf3D7_03	ABC transporter, putative	3133	13	375811	8.82	N								0.105984	-0.678117	-1.40511
PFF1440w-s1	PFF1440w	PF3D7_0629700	P. falciparum 3D7	Pf3D7_06	SET domain protein, putative	6753	0	796053	8.77	N					Y			-1.05062	-2.59297	-1.40711
PF13_0285	PF13_0285	PF3D7_1354200	P. falciparum 3D7	Pf3D7_13	inositol-polyphosphate 5-phosphatase, putative	803	3	95046	9.01	N								-0.333301	-0.333848	-1.41292
PFE1120w-e3s2	PFE1120w	PF3D7_0522400	P. falciparum 3D7	Pf3D7_05	conserved Plasmodium protein, unknown function	9307	2	1117197	9.79	N	Y	Y	Y	Y				-1.51498	-2.35372	-1.41978
PFL2335w-s2	PFL2335w	PF3D7_1248700	P. falciparum 3D7	Pf3D7_12	conserved Plasmodium protein, unknown function	1989	0	231320	6.24	N		Y	Y	Y	Y			0.0779114	-0.226073	-1.42428
MAL7P1.178_1o1	MAL7P1.178	PF3D7_0731800	P. falciparum 3D7	Pf3D7_07	alpha/beta hydrolase, putative	675	1	78380	7.85	Y						Y		-0.425647	-0.347388	-1.42787
PFI1605w_4o4	PFI1605w	PF3D7_0933100	P. falciparum 3D7	Pf3D7_09	conserved Plasmodium protein, unknown function	825	2	100872	9.66	N			Y					-1.21031	1.24037	-1.43292
PF07_0080	PF07_0080	PF3D7_0719700	P. falciparum 3D7	Pf3D7_07	40S ribosomal protein S10, putative	137	0	16478	10.25	N	Y	Y		Y	Y			-2.27641	-2.47049	-1.43691
PF13_0339e1s1	PF13_0339	PF3D7_1364200	P. falciparum 3D7	Pf3D7_13	conserved Plasmodium protein, unknown function	1813	0	207292	9.28	N				Y				-0.650869	-1.02988	-1.45226
PF11_0158e1s1	PF11_0158	PF3D7_1114900	P. falciparum 3D7	Pf3D7_11	conserved Plasmodium protein, unknown function	2480	0	295382	8.07	N	Y	Y	Y	Y				-0.185865	-0.485297	-1.45931
PF07_0047e1s1	PF07_0047	PF3D7_0711000	P. falciparum 3D7	Pf3D7_07	AAA family ATPase, CDC48 subfamily	1229	1	142081	9.48	Y		Y	Y	Y	Y			-0.6503	-2.90494	-1.46574
PF11_0358-e2s1	PF11_0358	PF3D7_1134700	P. falciparum 3D7	Pf3D7_11	DNA-directed RNA polymerase 1, subunit 2, putative	1517	0	175534	9.2	N				Y	Y			-1.42331	0.559343	-1.47253
PFC0805we1s2	PFC0805w	PF3D7_0318200	P. falciparum 3D7	Pf3D7_03	DNA-directed RNA polymerase II, putative	2457	0	278679	5.25	N	Y	Y		Y				0.303958	-0.833146	-1.47721
PF14_0515-s1	PF14_0515	PF3D7_1454200	P. falciparum 3D7	Pf3D7_14	conserved Plasmodium protein, unknown function	1404	2	168935	9.52	N								-0.293717	0.290586	-1.48199
MAL8P1.23-s1	MAL8P1.23	PF3D7_0826100	P. falciparum 3D7	Pf3D7_08	ubiquitin-protein ligase 1, putative	8591	2	1005155	4.93	N		Y	Y					0.45802	-0.38708	-1.48221
PFL2015w_1o1	PFL2015w	PF3D7_1241900	P. falciparum 3D7	Pf3D7_12	Tetratricopeptide repeat protein, putative	676	1	79802	4.48	Y				Y				-1.36174	-0.738584	-1.4892
PF10_0320e1s1	PF10_0320	PF3D7_1032900	P. falciparum 3D7	Pf3D7_10	conserved Plasmodium protein, unknown function	1743	2	207857	7.11	N			Y	Y				0.325459	0.350708	-1.49634
MAL8P1.100_1o2	MAL8P1.100	PF3D7_0812000	P. falciparum 3D7	Pf3D7_08	conserved Plasmodium protein, unknown function	479	0	57223	7.1	N								-1.33684	0.974369	-1.52094
PFI0510ce1s2	PFI0510c	PF3D7_0910500	P. falciparum 3D7	Pf3D7_09	conserved Plasmodium protein, unknown function	1697	0	203100	9.3	N			Y					-1.44346	-2.54667	-1.52217
PF11_0422e1s2	PF11_0422	PF3D7_1141100	P. falciparum 3D7	Pf3D7_11	conserved Plasmodium protein, unknown function	2563	0	304044	9.54	N		Y		Y				-3.46085	-1.6515	-1.52799
PF10_0132-e1s2	PF10_0132	PF3D7_1013500	P. falciparum 3D7	Pf3D7_10	phosphoinositide specific phospholipase c, putative	1385	0	164154	8.45	N			Y					-1.69001	0.374204	-1.53619
PF14_0740_3o3	PF14_0740	PF3D7_1477000	P. falciparum 3D7	Pf3D7_14	Plasmodium exported protein (hyp17), unknown function	468	1	54511	9.54	N								-0.94531	-2.01196	-1.53964
MAL8P1.14_1o1	MAL8P1.14	PF3D7_0828400	P. falciparum 3D7	Pf3D7_08	mitochondrial inner membrane protein, putative	589	4	69694	9.48	N								-0.262816	0.109453	-1.54249
MAL13P1.53	MAL13P1.53	PF3D7_1311000	P. falciparum 3D7	Pf3D7_13	conserved Plasmodium protein, unknown function	87	0	10637	9.67	N	Y							-2.89259	-2.79702	-1.54413
PFL2390ce1s3	PFL2390c	PF3D7_1249800	P. falciparum 3D7	Pf3D7_12	conserved Plasmodium protein, unknown function	2932	2	348681	8.74	N	Y							-0.176939	0.0445916	-1.54714
PF08_0005_1o1	PF08_0005	PF3D7_0830300	P. falciparum 3D7	Pf3D7_08	conserved Plasmodium protein, unknown function	388	1	45678	4.5	Y								-0.585887	0.877727	-1.55133
MAL8P1.2_2o2	MAL8P1.2	PF3D7_0831000	P. falciparum 3D7	Pf3D7_08	Plasmodium exported protein (PHISTb), unknown function	426	1	51021	8.76	N						Y		-1.75414	-2.4958	-1.55645
PFL0635ce1s2	PFL0635c	PF3D7_1212900	P. falciparum 3D7	Pf3D7_12	bromodomain protein, putative	1088	0	125451	9.63	N	Y			Y				-1.35686	-0.363076	-1.56543
PF14_0392e5s1	PF14_0392	PF3D7_1441300	P. falciparum 3D7	Pf3D7_14	serine/threonine protein kinase, putative	2247	0	263797	8.98	N			Y					-1.115	-2.70956	-1.56755
PF14_0690-e1s2	PF14_0690	PF3D7_1472200	P. falciparum 3D7	Pf3D7_14	histone deacetylase, putative	2251	3	268987	9.35	N	Y			Y				-0.274612	-1.80228	-1.58072
MAL8P1.64_1o5	MAL8P1.64	PF3D7_0819000	P. falciparum 3D7	Pf3D7_08	conserved Plasmodium protein, unknown function	1313	0	157677	4.71	N								-1.54481	-1.11671	-1.58476
PFD0295ce4s1	PFD0295c	PF3D7_0405900	P. falciparum 3D7	Pf3D7_04	apical sushi protein	731	1	85461	5.63	Y		Y					Y	-2.37763	-2.56687	-1.59179
PFD1145c_2o2	PFD1145c	PF3D7_0424100	P. falciparum 3D7	Pf3D7_04	reticulocyte binding protein homologue 5	526	0	62997	8.81	Y			Y			Y	Y	-0.99027	-1.04146	-1.60075
PFC0980c_1o1	PFC0980c	PF3D7_0322100	P. falciparum 3D7	Pf3D7_03	RNA triphosphatase	591	0	69665	6.28	N	Y			Y				0.450181	-0.405706	-1.60085
PF10_0079-s3	PF10_0079	PF3D7_1008100	P. falciparum 3D7	Pf3D7_10	conserved Plasmodium protein, unknown function	3853	0	453011	8.71	N	Y	Y	Y	Y				-0.369281	-0.0392509	-1.60501
PF11_0294e1s1	PF11_0294	PF3D7_1128300	P. falciparum 3D7	Pf3D7_11	6-phosphofructokinase	1570	0	183970	8.47	N	Y							-0.718227	1.36061	-1.60725
PFL2190ce1s2	PFL2190c	PF3D7_1245600	P. falciparum 3D7	Pf3D7_12	kinesin, putative	1605	0	188162	7.74	N	Y		Y					-1.22601	-2.45837	-1.61265
PF11_0395e1s2	PF11_0395	PF3D7_1138400	P. falciparum 3D7	Pf3D7_11	guanylyl cyclase	4226	19	496026	9.23	N	Y		Y	Y				-0.692274	-2.51932	-1.61434
PFB0910w_2o2	PFB0910w	PF3D7_0219900	P. falciparum 3D7	Pf3D7_02	Plasmodium exported protein, unknown function	230	3	27035	10.25	N								-4.4127	-1.16855	-1.62748
PF08_0018-s1	PF08_0018	PF3D7_0827100	P. falciparum 3D7	Pf3D7_08	translation initiation factor-like protein	1397	0	164183	8.95	N			Y					-0.71481	1.2192	-1.6375
PF07_0020-e1s1	PF07_0020	PF3D7_0705000	P. falciparum 3D7	Pf3D7_07	methyltransferase, putative	1213	0	145174	6.88	N			Y					-1.79755	-0.235872	-1.64187
PFE1085we1s1	PFE1085w	PF3D7_0521700	P. falciparum 3D7	Pf3D7_05	DEAD/DEAH box ATP-dependent RNA helicase, putative	841	0	97339	7.96	N	Y		Y	Y				-0.384418	-0.270228	-1.64825
PF14_0370e1s1	PF14_0370	PF3D7_1439100	P. falciparum 3D7	Pf3D7_14	DEAD/DEAH box helicase, putative	2472	0	292303	6.88	N	Y							-2.323	-0.0890414	-1.65129
PF11_0048e1s1	PF11_0048	PF3D7_1103700	P. falciparum 3D7	Pf3D7_11	casein kinase II beta chain	245	0	28366	7.46	N	Y	Y		Y	Y			-0.864437	0.406848	-1.66116
PF14_0719	PF14_0719	PF3D7_1475100	P. falciparum 3D7	Pf3D7_14	conserved Plasmodium protein, unknown function	1526	0	185914	9.35	N								-0.187828	-0.504246	-1.66178
PF11_0267_6o6	PF11_0267	PF3D7_1125700	P. falciparum 3D7	Pf3D7_11	kelch protein, putative	669	0	78077	6.26	N								-0.224969	-0.0422262	-1.66348
PFI0355ce1s1	PFI0355c	PF3D7_0907400	P. falciparum 3D7	Pf3D7_09	ATP-dependent heat shock protein, putative	922	0	106463	8.52	N			Y	Y				-1.92989	-2.02093	-1.67709
PFB0645c-e2	PFB0645c	PF3D7_0214200	P. falciparum 3D7	Pf3D7_02	mitochondrial ribosomal protein L13 precursor, putative	212	0	24572	10.71	N								-3.50282	-2.3351	-1.67781
PFC0570c_5o6	PFC0570c	PF3D7_0313600	P. falciparum 3D7	Pf3D7_03	conserved Plasmodium protein, unknown function	594	0	70717	6.08	N	Y		Y					-2.84408	-0.719353	-1.68846
MAL13P1.121_1o4	MAL13P1.121	PF3D7_1322000	P. falciparum 3D7	Pf3D7_13	adenosine-diphosphatase, putative	565	1	66201	6.17	Y								-0.0921145	-2.30321	-1.69783
PF13_0080e1s3	PF13_0080	PF3D7_1314200	P. falciparum 3D7	Pf3D7_13	telomerase reverse transcriptase, putative	2518	0	304142	10.58	N			Y					0.474365	0.146022	-1.70865	0.0285367
PFD0090c	PFD0090c	PF3D7_0402000	P. falciparum 3D7	Pf3D7_04	Plasmodium exported protein (PHISTa), unknown function	428	1	49744	10.14	N	Y		Y	Y		Y		-2.68047	0.00025023	-1.72231
PFI1000w-s2	PFI1000w	PF3D7_0920400	P. falciparum 3D7	Pf3D7_09	conserved Plasmodium protein, unknown function	1852	0	224491	6.44	N								-0.910426	-2.69941	-1.72763
PFI0370ce1s1	PFI0370c	PF3D7_0907700	P. falciparum 3D7	Pf3D7_09	subunit of proteaseome activator complex, putative	279	0	33126	6.74	N	Y	Y		Y	Y			-2.30327	-2.25387	-1.74207
PFE1120w-e3s7	PFE1120w	PF3D7_0522400	P. falciparum 3D7	Pf3D7_05	conserved Plasmodium protein, unknown function	9307	2	1117197	9.79	N	Y	Y	Y	Y				-1.24397	0.0151872	-1.74812
MAL13P1.201e1s1	MAL13P1.201	PF3D7_1339600	P. falciparum 3D7	Pf3D7_13	conserved Plasmodium protein, unknown function	592	3	71608	9.87	N			Y					-0.511549	-2.02082	-1.74843
PF11_0129-e1	PF11_0129	PF3D7_1112300	P. falciparum 3D7	Pf3D7_11	conserved Plasmodium protein, unknown function	845	0	102085	9.83	N								-0.332168	-2.3756	-1.76024
PFD1075w-s2	PFD1075w	PF3D7_0422800	P. falciparum 3D7	Pf3D7_04	serpentine receptor, putative	470	7	56053	9.06	Y								-1.25655	0.887322	-1.77095
PFI1520w	PFI1520w	PF3D7_0931300	P. falciparum 3D7	Pf3D7_09	asparagine-rich antigen, putative	305	0	35529	4.58	N								-1.05847	-0.0791053	-1.77355
MAL13P1.22e2s1	MAL13P1.22	PF3D7_1304100	P. falciparum 3D7	Pf3D7_13	DNA ligase I	912	0	104507	7.66	Y			Y	Y				-0.93948	0.00248229	-1.78536
MAL13P1.56e1s1	MAL13P1.56	PF3D7_1311800	P. falciparum 3D7	Pf3D7_13	M1-family alanyl aminopeptidase	1085	1	126064	7.64	N	Y	Y	Y	Y	Y			-0.170906	1.06434	-1.79017
PF14_0679_1o6	PF14_0679	PF3D7_1471200	P. falciparum 3D7	Pf3D7_14	inorganic anion exchanger, inorganic anion antiporter	664	11	75469	8.52	N	Y			Y				-1.1111	-0.962752	-1.79434
PF13_0179e1s1	PF13_0179	PF3D7_1332900	P. falciparum 3D7	Pf3D7_13	isoleucine-tRNA ligase, putative	1272	0	151313	7.62	N	Y	Y	Y	Y	Y			-0.107116	0.213703	-1.79701
PF11_0053-e1s2	PF11_0053	PF3D7_1104200	P. falciparum 3D7	Pf3D7_11	chromatin remodeling protein	1426	0	167443	6.51	N	Y	Y		Y	Y			-1.09901	-1.57821	-1.80126
PFC0440ce1s3	PFC0440c	PF3D7_0310500	P. falciparum 3D7	Pf3D7_03	DEAD box helicase, putative	2269	0	267238	8.3	N			Y	Y				0.198021	-2.24231	-1.83402
PFL2570w_1o1	PFL2570w	PF3D7_1253400	P. falciparum 3D7	Pf3D7_12	acyl-CoA synthetase, PfACS3	816	0	93867	8.15	Y					Y	Y		-2.91458	-0.946897	-1.83974
PFF0845c-s1	PFF0845c	PF3D7_0617400	P. falciparum 3D7	Pf3D7_06	erythrocyte membrane protein 1, PfEMP1	2394	1	274796	6.46	N			Y	Y		Y		-4.46462	0.83475	-1.84299
MAL7P1.102-s2	MAL7P1.102	PF3D7_0719400	P. falciparum 3D7	Pf3D7_07	conserved Plasmodium protein, unknown function	1731	1	205979	9.54	Y			Y					0.0318006	-2.16102	-1.85915
PF14_0419e9s2	PF14_0419	PF3D7_1444100	P. falciparum 3D7	Pf3D7_14	conserved Plasmodium protein, unknown function	7231	0	865039	8.89	N	Y		Y					-2.87042	-2.14825	-1.87457
PFL1620we1s3	PFL1620w	PF3D7_1233600	P. falciparum 3D7	Pf3D7_12	asparagine and aspartate rich protein 1	5439	0	646343	6.38	N			Y					-0.331881	1.78256	-1.8793
PF11_0008e1s2	PF11_0008	PF3D7_1100200	P. falciparum 3D7	Pf3D7_11	erythrocyte membrane protein 1, PfEMP1	2994	1	345692	5.51	N			Y			Y		-1.96625	-0.57167	-1.88039
PFL0015ce2s1	PFL0015c	PF3D7_1200300	P. falciparum 3D7	Pf3D7_12	rifin	345	1	38099	9.58	Y			Y			Y		-0.515122	1.75571	-1.88794
PFA0245w_1o1	PFA0245w	PF3D7_0104800	P. falciparum 3D7	Pf3D7_01	transporter, putative	577	12	65426	8.61	N			Y		Y			-0.868403	1.38712	-1.89206
PF10_0143e1s1	PF10_0143	PF3D7_1014600	P. falciparum 3D7	Pf3D7_10	transcriptional coactivator ADA2	2578	1	300258	8.95	N	Y	Y		Y				-0.484814	-0.354158	-1.91017
PFL0555ce1s1	PFL0555c	PF3D7_1211200	P. falciparum 3D7	Pf3D7_12	conserved Plasmodium protein, unknown function	1831	0	219650	9.52	N	Y		Y					0.311031	-0.0622455	-1.912
PFI1620c-s1	PFI1620c	PF3D7_0933500	P. falciparum 3D7	Pf3D7_09	conserved Plasmodium protein, unknown function	1512	0	180495	8.31	N	Y							-0.760085	1.31965	-1.92786
PF08_0050_1o1	PF08_0050	PF3D7_0819400	P. falciparum 3D7	Pf3D7_08	perforin like protein 4	654	1	76348	8.51	Y								-1.07468	1.45997	-1.94167
MAL13P1.178-e2	MAL13P1.178	PF3D7_1335600	P. falciparum 3D7	Pf3D7_13	conserved Plasmodium protein, unknown function	411	0	48872	9.07	N								0.266776	0.0697402	-1.95745
MAL13P1.301-s1	MAL13P1.301	PF3D7_1360500	P. falciparum 3D7	Pf3D7_13	guanylyl cyclase beta	3179	21	376995	9.77	N	Y			Y				-1.73171	1.28266	-1.96014
PFE1320w-s1	PFE1320w	PF3D7_0526500	P. falciparum 3D7	Pf3D7_05	conserved Plasmodium protein, unknown function	1384	0	165384	7.77	N				Y				-4.36301	-2.83578	-1.96181
PF14_0401e2s1	PF14_0401	PF3D7_1442300	P. falciparum 3D7	Pf3D7_14	tRNA binding protein, putative	402	0	46442	7.3	N	Y			Y	Y			-1.98239	-0.866048	-1.98689
PF11_0069e1s1	PF11_0069	PF3D7_1105800	P. falciparum 3D7	Pf3D7_11	conserved Plasmodium protein, unknown function	266	1	30661	4.74	Y	Y	Y	Y	Y	Y			-2.8965	-0.914171	-2.04227
PFF0845c-s2	PFF0845c	PF3D7_0617400	P. falciparum 3D7	Pf3D7_06	erythrocyte membrane protein 1, PfEMP1	2394	1	274796	6.46	N			Y	Y		Y		-4.02738	-2.45028	-2.04473
PF13_0086_2o2	PF13_0086	PF3D7_1315300	P. falciparum 3D7	Pf3D7_13	conserved Plasmodium protein, unknown function	477	0	56344	5.6	N								-0.994908	0.975475	-2.04484
PFL1085we1s2	PFL1085w	PF3D7_1222600	P. falciparum 3D7	Pf3D7_12	transcription factor with AP2 domain(s), putative	2432	0	284068	8.66	N			Y	Y				-0.334646	-0.00276474	-2.04872
PFD1180w_2o2	PFD1180w	PF3D7_0424800	P. falciparum 3D7	Pf3D7_04	Plasmodium exported protein (PHISTb), unknown function	314	0	36685	6.11	N								0.383496	-1.09487	-2.05457
PFE1390w_1o1	PFE1390w	PF3D7_0527900	P. falciparum 3D7	Pf3D7_05	RNA helicase 1	665	0	76206	8.43	N	Y							-0.369125	-0.516854	-2.09014
PF14_0025_1o1	PF14_0025	PF3D7_1402300	P. falciparum 3D7	Pf3D7_14	proteosome subunit, putative	666	0	78382	6.17	N								-0.142013	-2.69628	-2.09462
PF14_0258_2o7	PF14_0258	PF3D7_1428000	P. falciparum 3D7	Pf3D7_14	conserved Plasmodium membrane protein, unknown function	414	10	49811	9.59	N								-1.84305	-1.42819	-2.10435
PFE1120w-e4s2	PFE1120w	PF3D7_0522400	P. falciparum 3D7	Pf3D7_05	conserved Plasmodium protein, unknown function	9307	2	1117197	9.79	N	Y	Y	Y	Y				-0.335323	-0.534144	-2.12508
PF10_0225_1o1	PF10_0225	PF3D7_1023200	P. falciparum 3D7	Pf3D7_10	orotidine monophosphate decarboxylase	323	0	37825	7.75	N				Y				-2.65323	0.0201094	-2.12833
PFC0495w_1o15	PFC0495w	PF3D7_0311700	P. falciparum 3D7	Pf3D7_03	plasmepsin VI	432	1	49434	7.75	Y			Y		Y			-1.1606	-0.0167777	-2.12836
PF14_0419e6s1	PF14_0419	PF3D7_1444100	P. falciparum 3D7	Pf3D7_14	conserved Plasmodium protein, unknown function	7231	0	865039	8.89	N	Y		Y					-0.217463	0.110234	-2.13528
PFF0375c_1o5	PFF0375c	PF3D7_0607600	P. falciparum 3D7	Pf3D7_06	conserved Plasmodium protein, unknown function	861	0	101237	6.24	N								-0.118884	-0.0952675	-2.13988
PF14_0334e1s1	PF14_0334	PF3D7_1435300	P. falciparum 3D7	Pf3D7_14	ornithine aminotransferase	3106	0	353347	7.48	N	Y	Y	Y		Y			-1.36879	-1.86509	-2.1494
PF08_0121e1s1	PF08_0121	PF3D7_0804800	P. falciparum 3D7	Pf3D7_08	peptidyl-prolyl cis-trans isomerase precursor	217	0	24893	6.78	N	Y			Y	Y			-2.5469	-0.969637	-2.15291
PFL0305ce2s1	PFL0305c	PF3D7_1206100	P. falciparum 3D7	Pf3D7_12	IMP-specific 5'-nucleotidase, putative,haloacid dehalogenase hydrolase, putative	444	0	51907	7.23	N	Y							-1.73873	1.03391	-2.15346
PFC0910w_1o1	PFC0910w	PF3D7_0320500	P. falciparum 3D7	Pf3D7_03	conserved Plasmodium protein, unknown function	429	0	50152	5.22	N		Y						0.2134	-0.636586	-2.16077
PFI1730w-e2	PFI1730w	PF3D7_0935800	P. falciparum 3D7	Pf3D7_09	cytoadherence linked asexual protein 9	1340	2	160419	9.06	Y	Y	Y	Y	Y	Y		Y	-3.26323	-2.80406	-2.1634
PF14_0370e2s2	PF14_0370	PF3D7_1439100	P. falciparum 3D7	Pf3D7_14	DEAD/DEAH box helicase, putative	2472	0	292303	6.88	N	Y							0.202021	-0.232377	-2.18089
PF13_0248e1s1	PF13_0248	PF3D7_1346800	P. falciparum 3D7	Pf3D7_13	6-cysteine protein	439	2	50825	8.43	Y	Y							-2.7937	-2.62716	-2.19639
PFB0635we1s1	PFB0635w	PF3D7_0214000	P. falciparum 3D7	Pf3D7_02	T-complex protein 1, putative	542	0	60960	7.77	N	Y	Y		Y	Y	Y		-1.89332	1.17904	-2.21495
MAL8P1.142e2s1	MAL8P1.142	PF3D7_0803800	P. falciparum 3D7	Pf3D7_08	20S proteasome beta subunit	265	0	30872	6.4	N	Y	Y		Y	Y			-2.02192	-0.61853	-2.2184
PF08_0120_1o1	PF08_0120	PF3D7_0804900	P. falciparum 3D7	Pf3D7_08	GTPase activator, putative	491	0	56502	7.8	N		Y						0.205472	-2.51198	-2.23212
PF08_0021_1o1	PF08_0021	PF3D7_0826300	P. falciparum 3D7	Pf3D7_08	SPRY domain, putative	445	0	51932	8.33	N								-0.636698	-0.335074	-2.24393
MAL13P1.127_1o1	MAL13P1.127	PF3D7_1322700	P. falciparum 3D7	Pf3D7_13	conserved Plasmodium protein, unknown function	318	0	37322	4.2	N								-0.847963	0.443907	-2.24458
PF10_0250	PF10_0250	PF3D7_1025500	P. falciparum 3D7	Pf3D7_10	conserved Plasmodium protein, unknown function	5767	2	695858	8.93	N			Y					-0.585903	-0.808564	-2.24863
PF11_0307e1s2	PF11_0307	PF3D7_1129600	P. falciparum 3D7	Pf3D7_11	phosphatidylinositol-4-phosphate-5-kinase, putative	1338	0	159461	9.77	N			Y					-3.97031	-2.72261	-2.24932
PF11_0008e1s3	PF11_0008	PF3D7_1100200	P. falciparum 3D7	Pf3D7_11	erythrocyte membrane protein 1, PfEMP1	2994	1	345692	5.51	N			Y			Y		-1.84645	-0.108782	-2.25171
PF11_0231_1o1	PF11_0231	PF3D7_1122300	P. falciparum 3D7	Pf3D7_11	conserved Plasmodium protein, unknown function	361	2	42609	8.64	Y								-2.02933	0.100269	-2.25933
PFL1135c-e2s1	PFL1135c	PF3D7_1223600	P. falciparum 3D7	Pf3D7_12	conserved Plasmodium protein, unknown function	1560	2	188239	8.14	N	Y							-0.526878	0.255181	-2.2617
PFE0605c_1o1	PFE0605c	PF3D7_0512200	P. falciparum 3D7	Pf3D7_05	glutathione synthetase	655	0	77482	7.19	N	Y	Y						-0.643556	0.268531	-2.28896
PF10_0112_1o1	PF10_0112	PF3D7_1011500	P. falciparum 3D7	Pf3D7_10	conserved Plasmodium membrane protein, unknown function	175	4	19670	8.66	N								0.0224461	0.678856	-2.29436
PF11_0270e1s2	PF11_0270	PF3D7_1126000	P. falciparum 3D7	Pf3D7_11	threonine -- tRNA ligase, putative	1013	0	119547	9.06	Y	Y	Y	Y	Y	Y			-0.935886	-1.12945	-2.30066
PFC0995c_1o1	PFC0995c	PF3D7_0322300	P. falciparum 3D7	Pf3D7_03	acyl CoA:diacylglycerol acyltransferase, putative	653	9	78115	9	N								-0.800768	-1.25637	-2.3032
PFC1065we2s1	PFC1065w	PF3D7_0323800	P. falciparum 3D7	Pf3D7_03	conserved Plasmodium protein, unknown function	949	0	111506	9.19	N	Y		Y		Y			0.323729	0.150251	-2.31105
PF14_0588e1s1	PF14_0588	PF3D7_1461800	P. falciparum 3D7	Pf3D7_14	conserved Plasmodium protein, unknown function	2753	0	326484	6.76	N			Y	Y				-1.09908	0.100586	-2.31326
PFL1300ce1s1	PFL1300c	PF3D7_1226900	P. falciparum 3D7	Pf3D7_12	conserved Plasmodium protein, unknown function	495	0	57334	9.55	Y								-0.842478	0.868293	-2.33334
PFA0510we1s2	PFA0510w	PF3D7_0110500	P. falciparum 3D7	Pf3D7_01	bromodomain protein, putative	2285	0	268210	6.12	N	Y		Y					-0.188001	-0.127022	-2.36653
PF11_0180_1o1	PF11_0180	PF3D7_1117400	P. falciparum 3D7	Pf3D7_11	conserved Plasmodium protein, unknown function	397	1	44597	10.02	N								-2.40134	0.174918	-2.37724
MAL13P1.234-e1s6	MAL13P1.234	PF3D7_1346400	P. falciparum 3D7	Pf3D7_13	conserved Plasmodium protein, unknown function	5988	0	697058	7.85	N	Y		Y					-0.797627	-2.64187	-2.38629
PF07_0102_1o1	PF07_0102	PF3D7_0724200	P. falciparum 3D7	Pf3D7_07	immunoglobulin-binding protein 1-related, putative	427	0	51570	6.28	N								-0.72662	-0.260413	-2.39756
PF08_0140e1s1	PF08_0140	PF3D7_0800300	P. falciparum 3D7	Pf3D7_08	erythrocyte membrane protein 1, PfEMP1	2980	0	340615	5.47	N			Y			Y		-1.08137	0.50784	-2.43133
PF14_0470-e2s1	PF14_0470	PF3D7_1449400	P. falciparum 3D7	Pf3D7_14	DNA replication related protein, putative	1271	0	150051	8.77	N				Y				-2.95568	-1.92001	-2.43317
MAL13P1.230e1s1	MAL13P1.230	PF3D7_1346000	P. falciparum 3D7	Pf3D7_13	conserved Plasmodium protein, unknown function	695	0	82581	4.93	N	Y							-1.88986	-1.9583	-2.48128
PF14_0589e1s2	PF14_0589	PF3D7_1461900	P. falciparum 3D7	Pf3D7_14	valine-tRNA ligase, putative	1090	0	128072	6.86	N		Y	Y		Y			-1.75504	-2.84107	-2.5007
PF14_0751-e1	PF14_0751	PF3D7_1477900	P. falciparum 3D7	Pf3D7_14	acyl-CoA synthetase	770	1	88991	8.88	Y					Y	Y		-0.88497	-1.25743	-2.56369
PF10_0161e1s1	PF10_0161	PF3D7_1016500	P. falciparum 3D7	Pf3D7_10	Plasmodium exported protein (PHISTc), unknown function	767	1	92412	9.47	N						Y		-3.14117	-2.76477	-2.57778
PFC0545c_1o2	PFC0545c	PF3D7_0313000	P. falciparum 3D7	Pf3D7_03	conserved Plasmodium protein, unknown function	346	0	40584	4.47	N								-0.441953	0.937574	-2.58672
PFC0150we2s2	PFC0150w	PF3D7_0303200	P. falciparum 3D7	Pf3D7_03	HAD superfamily protein, putative	1171	0	135865	9.48	N	Y	Y		Y	Y			-2.13156	1.1969	-2.60118
PF11_0407e1s1	PF11_0407	PF3D7_1139700	P. falciparum 3D7	Pf3D7_11	adrenodoxin reductase, putative	505	0	59986	9.81	N			Y					-3.8216	-0.481617	-2.61586
PFI0305c_1o1	PFI0305c	PF3D7_0906200	P. falciparum 3D7	Pf3D7_09	conserved Plasmodium protein, unknown function	578	1	69161	9.95	Y								0.227849	-0.351768	-2.62385
MAL13P1.234-e1s1	MAL13P1.234	PF3D7_1346400	P. falciparum 3D7	Pf3D7_13	conserved Plasmodium protein, unknown function	5988	0	697058	7.85	N	Y		Y					0.281878	-2.2853	-2.65191
PFC0225c_1o2	PFC0225c	PF3D7_0305000	P. falciparum 3D7	Pf3D7_03	elongation factor (EF-TS), putative	390	0	44898	9.08	Y								-1.54223	0.556728	-2.65885
PF14_0597e2s1	PF14_0597	PF3D7_1462700	P. falciparum 3D7	Pf3D7_14	cytochrome c1 precursor, putative	394	1	46187	8.18	N	Y	Y						-3.27472	-0.554416	-2.66173
PFI0345we1s1	PFI0345w	PF3D7_0907200	P. falciparum 3D7	Pf3D7_09	GTPase activator, putative	1133	0	134349	6.55	N	Y							-0.18969	-0.00745543	-2.68818
PF10_0379e1s1	PF10_0379	PF3D7_1038900	P. falciparum 3D7	Pf3D7_10	phospholipase, putative	359	0	41771	6.88	N	Y		Y			Y		-1.56018	0.353646	-2.70005
PFF1095w-s1	PFF1095w	PF3D7_0622800	P. falciparum 3D7	Pf3D7_06	leucyl tRNA synthase	1447	0	170242	6.49	N		Y						0.163188	-0.596838	-2.70446
PFB0150ce1s1	PFB0150c	PF3D7_0203100	P. falciparum 3D7	Pf3D7_02	protein kinase, putative	2485	0	293771	7.21	N		Y						-0.351765	0.46245	-2.7494
PFL1395ce1s4	PFL1395c	PF3D7_1228800	P. falciparum 3D7	Pf3D7_12	conserved Plasmodium protein, unknown function	3209	1	378914	9.31	N	Y	Y	Y					-2.23528	0.0426412	-2.79074
PFE1010we1s1	PFE1010w	PF3D7_0520100	P. falciparum 3D7	Pf3D7_05	protein phosphatase, putative	706	0	83406	7.24	N		Y						-4.42103	-0.617208	-2.81489
PFA0125ce1s2	PFA0125c	PF3D7_0102500	P. falciparum 3D7	Pf3D7_01	erythrocyte binding antigen-181	1567	2	181151	4.71	Y		Y	Y			Y	Y	-2.58164	-0.918652	-2.8184
PFE0270c-e1s1	PFE0270c	PF3D7_0505500	P. falciparum 3D7	Pf3D7_05	DNA repair protein, putative	1350	0	156441	6.36	N			Y	Y	Y			-0.260422	-0.462589	-2.8285
PFL1680we1s2	PFL1680w	PF3D7_1234800	P. falciparum 3D7	Pf3D7_12	splicing factor 3b, subunit 3, 130kD, putative	1329	0	151814	5.69	N		Y		Y				-0.634839	-0.0727028	-2.83709
PFI0410ce18s1	PFI0410c	PF3D7_0908500	P. falciparum 3D7	Pf3D7_09	conserved Plasmodium protein, unknown function	2002	0	241299	9.26	N				Y				-1.32416	1.21897	-2.85085
MAL7P1.92e5s1	MAL7P1.92	PF3D7_0718300	P. falciparum 3D7	Pf3D7_07	cysteine repeat modular protein 2	2543	10	296921	8.32	Y			Y					-3.39804	-1.73822	-2.8513
PFB0115we1s1	PFB0115w	PF3D7_0202400	P. falciparum 3D7	Pf3D7_02	conserved Plasmodium protein, unknown function	1192	0	141849	4.47	N			Y	Y				-0.567506	1.11674	-2.93354
PF13_0278	PF13_0278	PF3D7_1353400	P. falciparum 3D7	Pf3D7_13	Ran-binding protein, putative	1164	0	140422	6.37	N	Y							-0.846654	-0.855916	-2.93947
PFL0190w	PFL0190w	PF3D7_1203900	P. falciparum 3D7	Pf3D7_12	ubiquitin conjugating enzyme E2, putative	147	0	16539	7.5	N		Y	Y		Y			-4.43403	-3.24541	-2.97636
PF13_0173e1s1	PF13_0173	PF3D7_1332200	P. falciparum 3D7	Pf3D7_13	conserved Plasmodium protein, unknown function	1001	0	113556	9.82	N		Y	Y					-1.33337	1.16845	-2.99917
PF10_0085e1s1	PF10_0085	PF3D7_1008800	P. falciparum 3D7	Pf3D7_10	small subunit rRNA processing protein, putative	469	0	53411	10.23	N	Y			Y	Y			-2.46933	-1.02828	-3.02776
PFE1025ce1s1	PFE1025c	PF3D7_0520400	P. falciparum 3D7	Pf3D7_05	conserved Plasmodium protein, unknown function	301	0	35660	9.83	N	Y			Y	Y			-0.0383333	-1.28013	-3.10759	0.0470035
PF08_0135e1s1	PF08_0135	PF3D7_0801500	P. falciparum 3D7	Pf3D7_08	conserved Plasmodium protein, unknown function	549	0	64410	7.04	N				Y				-1.55458	-0.322265	-3.13022
PF10_0114	PF10_0114	PF3D7_1011700	P. falciparum 3D7	Pf3D7_10	DNA repair protein RAD23, putative	389	0	44395	4.14	N	Y	Y			Y			-3.72508	-1.92903	-3.16082
MAL7P1.102-s1	MAL7P1.102	PF3D7_0719400	P. falciparum 3D7	Pf3D7_07	conserved Plasmodium protein, unknown function	1731	1	205979	9.54	Y			Y					-0.823055	-0.090986	-3.19064
PFE1170w_3o3	PFE1170w	PF3D7_0523400	P. falciparum 3D7	Pf3D7_05	DnaJ protein, putative	532	2	61929	8.88	N		Y						-0.504888	0.555998	-3.19995
MAL8P1.132e3s1	MAL8P1.132	PF3D7_0806600	P. falciparum 3D7	Pf3D7_08	kinesin-like protein, putative	943	0	110877	9.27	N			Y					-3.09574	0.160527	-3.21211
PF11_0374-e2s1	PF11_0374	PF3D7_1136300	P. falciparum 3D7	Pf3D7_11	tudor staphylococcal nuclease	1098	0	128547	8.91	N	Y	Y		Y	Y			-0.508595	-0.0251162	-3.21829
PF14_0249	PF14_0249	PF3D7_1427000	P. falciparum 3D7	Pf3D7_14	conserved Plasmodium protein, unknown function	1169	1	140472	6.83	Y		Y	Y					-1.86176	0.963026	-3.22338
PF13_0044e2s2	PF13_0044	PF3D7_1308200	P. falciparum 3D7	Pf3D7_13	carbamoyl phosphate synthetase	2375	0	273440	6.59	N	Y		Y	Y	Y			-1.12224	0.791349	-3.22572
PF14_0370e2s1	PF14_0370	PF3D7_1439100	P. falciparum 3D7	Pf3D7_14	DEAD/DEAH box helicase, putative	2472	0	292303	6.88	N	Y							-4.03738	-4.05765	-3.2502
PF14_0145-s2	PF14_0145	PF3D7_1414700	P. falciparum 3D7	Pf3D7_14	ubiquitin carboxyl-terminal hydrolase, putative	1384	0	164387	10.05	N			Y					-1.565	-1.90969	-3.26083
MAL8P1.54_1o3	MAL8P1.54	PF3D7_0820900	P. falciparum 3D7	Pf3D7_08	conserved Plasmodium protein, unknown function	1576	2	191388	9.4	N								-1.75154	1.13417	-3.27172
PFA0555ce4s1	PFA0555c	PF3D7_0111500	P. falciparum 3D7	Pf3D7_01	UMP-CMP kinase, putative	371	1	44245	8.77	Y		Y						-1.99634	-1.90687	-3.27926
PF11_0506-s1	PF11_0506	PF3D7_1149000	P. falciparum 3D7	Pf3D7_11	antigen 332, DBL-like protein	6093	0	689288	3.56	N	Y			Y		Y		-1.08545	-0.0386789	-3.3198
PFA0725we1s1	PFA0725w	PF3D7_0115000	P. falciparum 3D7	Pf3D7_01	surface-associated interspersed protein 1.3 (SURFIN 1.3)	1925	1	234776	5.31	N			Y					-2.55785	0.978463	-3.32489
PFB0405w-s2	PFB0405w	PF3D7_0209000	P. falciparum 3D7	Pf3D7_02	6-cysteine protein	3135	0	363221	5.12	Y	Y		Y	Y				-3.17805	-2.22348	-3.34419
PF13_0062e1s1	PF13_0062	PF3D7_1311400	P. falciparum 3D7	Pf3D7_13	clathrin-adaptor medium chain, putative	437	0	50812	9.48	N	Y							-2.91567	-0.841711	-3.36041
PF14_0515-s2	PF14_0515	PF3D7_1454200	P. falciparum 3D7	Pf3D7_14	conserved Plasmodium protein, unknown function	1404	2	168935	9.52	N								-0.658437	0.633936	-3.38222
PFD1075w_2o7	PFD1075w	PF3D7_0422800	P. falciparum 3D7	Pf3D7_04	serpentine receptor, putative	470	7	56053	9.06	Y								-1.04911	1.17897	-3.39434
PF10_0208_4o7	PF10_0208	PF3D7_1021400	P. falciparum 3D7	Pf3D7_10	endomembrane protein 70, putative	534	7	62507	9.27	Y	Y							-1.7615	-2.08531	-3.418
MAL13P1.278e1s5	MAL13P1.278	PF3D7_1356800	P. falciparum 3D7	Pf3D7_13	serine/threonine protein kinase, putative	4044	0	475721	9.32	N		Y	Y	Y				-1.68439	0.328878	-3.45158
PF13_0214e2s1	PF13_0214	PF3D7_1338300	P. falciparum 3D7	Pf3D7_13	elongation factor 1-gamma, putative	411	0	47778	7.44	N		Y	Y	Y	Y			-0.626354	-1.64796	-3.48156
PF13_0327-e1	PF13_0327	PF3D7_1361700	P. falciparum 3D7	Pf3D7_13	cytochrome c oxidase subunit 2, putative	228	1	27262	7.94	N	Y							-3.04401	-2.13018	-3.50685
PFL1010ce1s2	PFL1010c	PF3D7_1221000	P. falciparum 3D7	Pf3D7_12	conserved Plasmodium protein, unknown function	2329	0	271072	6	N	Y			Y		Y		-1.7022	-0.732725	-3.52582
PF11_0341-e1s2	PF11_0341	PF3D7_1133100	P. falciparum 3D7	Pf3D7_11	conserved membrane protein, unknown function	1057	1	127352	7.21	N								0.288754	-0.559682	-3.53664
PFB0765w_6o7	PFB0765w	PF3D7_0216700.1	P. falciparum 3D7	Pf3D7_02	conserved Plasmodium protein, unknown function	1383	0	167010	6.49	N								-1.45488	1.21069	-3.53985
PF13_0093_3o3	PF13_0093	PF3D7_1316700	P. falciparum 3D7	Pf3D7_13	conserved Plasmodium protein, unknown function	623	0	73389	7.18	Y		Y						-2.51985	-2.60123	-3.69929
PFL2490c_1o1	PFL2490c	PF3D7_1251800	P. falciparum 3D7	Pf3D7_12	conserved Plasmodium protein, unknown function	655	0	76462	6.04	N								-0.655327	-2.43959	-3.71971
PFF1370w-s3	PFF1370w	PF3D7_0628200	P. falciparum 3D7	Pf3D7_06	protein kinase PK4	3072	1	364335	9.37	N			Y	Y				-0.935356	-1.24143	-3.74898	0.0346553
PFB0335ce1s1	PFB0335c	PF3D7_0207500	P. falciparum 3D7	Pf3D7_02	serine repeat antigen 6	1031	0	118837	6.21	Y					Y		Y	-3.21145	-2.26062	-3.78315
MAL8P1.60e4s1	MAL8P1.60	PF3D7_0819800	P. falciparum 3D7	Pf3D7_08	conserved Plasmodium protein, unknown function	1408	0	170280	6.79	N			Y					-2.50286	1.45717	-3.83489
PFC0590c-e2s1	PFC0590c	PF3D7_0314300	P. falciparum 3D7	Pf3D7_03	DER1-like protein, putative	1816	6	220258	9.96	Y				Y				-1.50096	-0.639461	-3.93139
MAL13P1.218-e2	MAL13P1.218	PF3D7_1343600	P. falciparum 3D7	Pf3D7_13	UDP-N-acetylglucosamine pyrophosphorylase, putative	593	0	69985	8.6	N								-0.176374	-0.394591	-4.10856	0.0259302
PF10_0124-e1s1	PF10_0124	PF3D7_1012700	P. falciparum 3D7	Pf3D7_10	protein phosphatase, putative	1438	0	171014	4.85	N		Y	Y					-0.818594	-2.64267	-4.2951	0.0283876
PFI0235we2s1	PFI0235w	PF3D7_0904800	P. falciparum 3D7	Pf3D7_09	replication factor A-related protein, putative	484	0	56235	7.84	N	Y	Y			Y			-2.78337	1.35992	-4.33197
PF13_0153e1s2	PF13_0153	PF3D7_1328500	P. falciparum 3D7	Pf3D7_13	alpha/beta-hydrolase, putative	1004	0	115890	5.63	N		Y						0.014214	-0.750957	-4.41736	0.0240971
PF14_0456e2s2	PF14_0456	PF3D7_1448000	P. falciparum 3D7	Pf3D7_14	U3 snoRNA-associated small subunit rRNA processing protein, putative	1275	0	149320	5.85	N		Y	Y					0.471799	-1.36921	-4.46854	0.0158699
PFI0410ce17s1	PFI0410c	PF3D7_0908500	P. falciparum 3D7	Pf3D7_09	conserved Plasmodium protein, unknown function	2002	0	241299	9.26	N				Y				-4.51521	-2.02321	-4.62131
MAL13P1.78e1s2	MAL13P1.78	PF3D7_1315200	P. falciparum 3D7	Pf3D7_13	conserved Plasmodium protein, unknown function	1069	0	128802	8.23	Y			Y					-1.49058	1.00064	-5.38401	0.0225061
PF10_0140e2s1	PF10_0140	PF3D7_1014300	P. falciparum 3D7	Pf3D7_10	conserved protein, unknown function	2379	8	283134	6.67	N	Y		Y		Y			-1.77599	1.18258	-5.47629	0.0196484
MAL13P1.210_1o1	MAL13P1.210	PF3D7_1341600	P. falciparum 3D7	Pf3D7_13	dolichyl-phosphate-mannose-glygolipidalpha-mannosyltransferase, putative	786	11	94760	8.93	Y								0.252074	-0.518774	-5.75551	0.00252657
